# Supplementary material for: Exome Sequencing of Native Populations From the Amazon Reveals Patterns on the Peopling of South America
Source: Front Genet. 2020 Oct 29;11:548507. doi: 10.3389/fgene.2020.548507 (PMC7660019; doi:10.3389/fgene.2020.548507)
Supplement: Supplementary Table 1 — SNV and INDELs identified by the Native American whole-exome sequencing generated here. [file Table_1.XLSX]

## Sheet: tableS1.nat-variant
chrom	position	dbsnp150_rsid	reference	alternative	allele_frequency	frequency_class	is_known	allele_impact	AKW	ARA	ARW	AST	AWA	KAY	WPI	ZOE
1	762320	rs75333668	C	T	0.129	0.25	Known	Modifier	0.1	0.333	0.167	0	0	0.188	0.3	0.2
1	808922	rs6594027	G	A	1	> 25%	Known	Modifier	1	NaN	1	1	1	1	1	1
1	865694	rs9988179	C	T	0.207	0.25	Known	Moderate	0.1	0.333	0.5	0.094	0.071	0.188	0.4	0.2
1	871215	NA	C	G	0.207	0.25	Known	Low	0.1	0.333	0.5	0.094	0.071	0.188	0.4	0.2
1	874299	NA	A	G	0.016	Singleton	Known	Modifier	0	NaN	0	0	0	0.1	0	0
1	874314	rs117605689	G	A	0.145	0.25	Known	Modifier	0.5	NaN	0.25	0.25	0.071	0.1	0.2	0
1	874665	NA	G	A	0.018	2-4 Alleles	Known	Low	0	0	0	0	0.143	0	0	0
1	874927	rs2340591	A	G	0.194	0.25	Known	Modifier	0	NaN	0.5	0	0.071	0.1	0.4	0.2
1	874950	rs6143081	T	TCCCTGGAGGACC	0.867	> 25%	Known	Modifier	0.5	NaN	1	0.5	0.917	0.9	0.9	1
1	874950	rs79212057	T	TCCCTGGAGGACC	0.867	> 25%	Known	Modifier	0.5	NaN	1	0.5	0.917	0.9	0.9	1
1	876484	rs118109273	C	T	0.113	0.25	Known	Modifier	0	NaN	0	0.25	0.071	0.2	0.2	0
1	876499	rs4372192	A	G	0.991	> 25%	Known	Modifier	1	1	1	0.969	1	1	1	1
1	877565	NA	G	C	0.009091	Singleton	Novel	Moderate	0	0	0	0.031	0	0	0	0
1	877664	NA	C	A	0.012	Singleton	Novel	Modifier	0	0	0	0	0	0	0	0.1
1	877666	NA	C	A	0.012	Singleton	Known	Modifier	0	0	0	0	0	0	0	0.1
1	877715	rs6605066	C	G	1	> 25%	Known	Modifier	1	NaN	1	1	1	1	1	1
1	877782	NA	C	G	0.182	0.25	Known	Low	0.1	0.333	0.4	0.1	0.071	0.188	0.25	0.2
1	877831	NA	T	C	1	> 25%	Known	Moderate	1	1	1	1	1	1	1	1
1	877951	NA	C	A	0.017	2-4 Alleles	Novel	Low	0	0.083	0	0.031	0	0	0	0
1	878000	NA	C	T	0.034	0.1	Novel	Low	0.1	0	0	0.094	0	0	0	0
1	878314	NA	G	C	0.008772	Singleton	Known	Low	0	0	0	0	0.071	0	0	0
1	878764	NA	G	C	0.032	2-4 Alleles	Known	Low	0	NaN	0	0	0.143	0	0	0
1	879317	rs7523549	C	T	0.19	0.25	Known	Low	0.3	0	0.083	0.5	0.071	0.062	0	0
1	880238	rs3748592	A	G	1	> 25%	Known	Modifier	1	NaN	1	1	1	1	1	1
1	880390	NA	C	A	0.113	0.25	Known	Modifier	0.5	NaN	0	0.5	0.071	0.1	0	0
1	881627	rs2272757	G	A	0.241	0.25	Known	Low	0.2	0.25	0	0	0.5	0.438	0.1	0.8
1	881649	NA	C	T	0.008621	Singleton	Novel	Low	0	0	0	0	0.071	0	0	0
1	881734	NA	T	C	0.032	2-4 Alleles	Known	Modifier	0	NaN	0	0	0.143	0	0	0
1	883625	NA	A	G	1	> 25%	Known	Modifier	1	NaN	1	1	1	1	1	1
1	883699	rs58979014	C	T	0.032	2-4 Alleles	Known	Modifier	0	NaN	0	0	0.143	0	0	0
1	887537	rs74045020	C	T	0.032	2-4 Alleles	Known	Modifier	0	NaN	0	0	0.143	0	0	0
1	887560	rs3748595	A	C	1	> 25%	Known	Modifier	1	NaN	1	1	1	1	1	1
1	887590	NA	C	T	0.032	2-4 Alleles	Known	Modifier	0	NaN	0.25	0	0	0	0	0
1	887801	NA	A	G	0.991	> 25%	Known	Low	1	1	1	0.969	1	1	1	1
1	888639	NA	T	C	0.991	> 25%	Known	Low	1	1	1	0.969	1	1	1	1
1	888659	rs3748597	T	C	0.991	> 25%	Known	Moderate	1	1	1	0.969	1	1	1	1
1	889238	NA	G	A	0.019	Singleton	Known	Moderate	0	0	0	0.042	NaN	0	NaN	NaN
1	889406	NA	GC	G	0.008772	Singleton	Novel	High	0	0	0	0.031	0	0	0	0
1	889532	NA	G	A	0.018	2-4 Alleles	Novel	Modifier	0.2	0	0	0	0	0	0	0
1	891382	NA	G	C	0.008621	Singleton	Novel	Moderate	0	0	0	0.031	0	0	0	0
1	892460	rs41285802	G	C	0.113	0.25	Known	Modifier	0.5	NaN	0	0.5	0.071	0.1	0	0
1	894137	NA	G	A	0.034	0.1	Known	Moderate	0	0.333	0	0	0	0	0	0
1	894573	rs13303010	G	A	0.56	> 25%	Known	Modifier	0.6	0.667	0.417	0.312	0.714	0.75	0.6	0.8
1	894640	NA	C	G	0.019	Singleton	Novel	Modifier	0.125	0	0	0	NaN	0	NaN	NaN
1	896064	rs113034360	C	G	0.198	0.25	Known	Modifier	0.3	0	0.083	0.531	0.071	0.062	0	0
1	896950	rs74045023	C	A	0.032	2-4 Alleles	Known	Modifier	0	NaN	0	0	0.143	0	0	0
1	897325	NA	G	C	0.974	> 25%	Known	Low	1	1	1	0.969	0.857	1	1	1
1	897564	rs13303229	T	C	0.991	> 25%	Known	Modifier	1	1	1	0.969	1	1	1	1
1	897636	NA	C	T	0.038	0.1	Known	Modifier	0	0	0	0.077	0	0	0.2	0
1	897730	rs7549631	C	T	0.113	0.25	Known	Low	0.5	NaN	0	0.5	0.071	0.1	0	0
1	898323	rs6605071	T	C	1	> 25%	Known	Modifier	1	NaN	1	1	1	1	1	1
1	898467	rs41285808	C	T	0.008621	Singleton	Known	Modifier	0	0	0	0.031	0	0	0	0
1	898848	NA	C	T	0.008621	Singleton	Known	Moderate	0	0	0	0	0	0.062	0	0
1	900427	rs115741058	G	A	0.008621	Singleton	Known	Low	0	0	0	0.031	0	0	0	0
1	900505	rs28705211	G	C	0.155	0.25	Known	Low	0.3	0.083	0.25	0.156	0.143	0.062	0.3	0
1	902069	rs116147894	T	C	0.113	0.25	Known	Modifier	0.5	NaN	0	0.5	0.071	0.1	0	0
1	902108	rs62639981	C	T	0.008621	Singleton	Known	Low	0	0	0	0	0.071	0	0	0
1	902128	rs28499371	C	T	0.207	0.25	Known	Moderate	0.1	0.333	0.5	0.094	0.071	0.188	0.4	0.2
1	905967	NA	G	A	0.008621	Singleton	Known	Moderate	0	0	0	0	0.071	0	0	0
1	906272	rs28507236	A	C	0.405	> 25%	Known	Low	0.4	0.333	0.417	0.688	0.143	0.25	0.4	0.2
1	906567	NA	G	A	0.008621	Singleton	Novel	Low	0	0	0	0	0	0.062	0	0
1	907609	rs79890672	T	C	0.194	0.25	Known	Modifier	0	NaN	0.5	0	0.071	0.1	0.4	0.2
1	907622	rs59928984	G	C	0.226	0.25	Known	Modifier	0	NaN	0.5	0	0.214	0.1	0.4	0.2
1	908170	NA	C	G	0.217	0.25	Known	Modifier	0	NaN	0.5	0	0.214	0.1	0.375	0.2
1	908249	NA	C	A	0.008772	Singleton	Novel	Low	0	0	0.083	0	0	0	0	0
1	908275	rs145574509	G	A	0.207	0.25	Known	Moderate	0.1	0.333	0.5	0.094	0.071	0.188	0.4	0.2
1	908414	rs28504611	C	T	0.226	0.25	Known	Modifier	0	NaN	0.5	0	0.214	0.1	0.4	0.2
1	909238	rs3829740	G	C	0.852	> 25%	Known	Moderate	0.75	0.75	0.75	1	NaN	0.667	NaN	NaN
1	909242	rs3829739	A	G	0.222	0.25	Known	Low	0.125	0.333	0.5	0.125	NaN	0.333	NaN	NaN
1	909309	rs3829738	T	C	0.328	> 25%	Known	Moderate	0.6	0.083	0.083	0.719	0.143	0.125	0.3	0
1	909320	rs144710974	C	T	0.008621	Singleton	Known	Low	0	0	0	0	0.071	0	0	0
1	909363	rs62639990	A	C	0.198	0.25	Known	Low	0.3	0	0.083	0.531	0.071	0.062	0	0
1	909768	rs2340593	A	G	1	> 25%	Known	Modifier	1	1	1	1	1	1	1	1
1	911595	rs7417106	A	G	0.983	> 25%	Known	Moderate	1	1	1	1	0.857	1	1	1
1	912049	rs7367995	T	C	0.726	> 25%	Known	Modifier	0	NaN	1	0.25	0.714	0.8	0.7	1
1	914192	rs2340595	G	C	1	> 25%	Known	Modifier	1	NaN	1	1	1	1	1	1
1	914314	NA	G	A	0.017	2-4 Alleles	Novel	Moderate	0	0	0.167	0	0	0	0	0
1	914333	rs13302979	C	G	0.833	> 25%	Known	Moderate	0.7	0.917	1	0.75	0.786	0.929	0.7	1
1	914814	rs564850458	A	G	0.127	0.25	Known	Low	0	0	0.167	0.133	0.071	0.312	0.2	0
1	914839	rs34903276	C	T	0.008621	Singleton	Known	Moderate	0	0	0	0	0.071	0	0	0
1	914852	rs13303368	G	C	0.655	> 25%	Known	Moderate	0.4	0.917	0.917	0.281	0.714	0.875	0.7	1
1	914876	rs13302983	T	C	1	> 25%	Known	Moderate	1	1	1	1	1	1	1	1
1	914940	rs13303033	T	C	0.655	> 25%	Known	Low	0.4	0.917	0.917	0.281	0.714	0.875	0.7	1
1	915227	rs13303355	A	G	0.983	> 25%	Known	Low	1	1	1	1	0.857	1	1	1
1	915264	rs113243246	G	A	0.198	0.25	Known	Low	0.3	0	0.083	0.531	0.071	0.062	0	0
1	916549	rs6660139	A	G	0.853	> 25%	Known	Moderate	0.7	0.917	1	0.812	0.786	0.938	0.7	1
1	917640	rs41285816	G	A	0.129	0.25	Known	Modifier	0.5	NaN	0	0.25	0.071	0.1	0.3	0
1	934800	NA	G	T	0.009091	Singleton	Novel	Moderate	0	0	0	0	0	0	0.1	0
1	934883	NA	AGCC	A	0.008621	Singleton	Known	Modifier	0	0	0.083	0	0	0	0	0
1	935070	NA	AC	A	0.017	2-4 Alleles	Novel	High	0	0	0	0	0	0.125	0	0
1	935222	rs2298214	C	A	0.839	> 25%	Known	Moderate	0.7	0.8	1	0.8	0.786	0.938	0.7	1
1	948846	rs3841266	T	TA	0.981	> 25%	Known	Modifier	1	1	1	0.958	NaN	1	NaN	NaN
1	948870	rs4615788	C	G	0.981	> 25%	Known	Modifier	1	1	1	0.958	NaN	1	NaN	NaN
1	948921	NA	T	C	0.974	> 25%	Known	Modifier	1	1	1	0.969	0.857	1	1	1
1	949356	NA	G	A	0.016	Singleton	Known	Low	0	NaN	0	0	0	0.1	0	0
1	949608	NA	G	A	0.095	0.1	Known	Moderate	0.3	0	0	0.156	0.071	0.125	0	0
1	949654	NA	A	G	0.974	> 25%	Known	Low	1	1	1	0.969	0.857	1	1	1
1	955597	rs115173026	G	T	0.148	0.25	Known	Low	0.375	0	0	0.208	NaN	0	NaN	NaN
1	955784	NA	G	T	0.034	0.1	Novel	Modifier	0	0.333	0	0	0	0	0	0
1	957700	NA	G	A	0.008621	Singleton	Known	Low	0	0	0	0	0.071	0	0	0
1	976071	NA	G	C	0.008621	Singleton	Novel	Moderate	0	0.083	0	0	0	0	0	0
1	976506	NA	AGCGGGGGC	A	0.13	0.25	Known	Modifier	0	0	1	0.111	NaN	0.333	NaN	NaN
1	976629	rs113789806	C	T	0.008621	Singleton	Known	Low	0	0	0	0.031	0	0	0	0
1	977330	rs2799066	T	C	0.983	> 25%	Known	Low	1	1	1	1	0.857	1	1	1
1	977570	rs2710876	G	A	1	> 25%	Known	Modifier	1	1	1	1	NaN	1	NaN	NaN
1	978603	rs35881187	CCT	C	0.857	> 25%	Known	Modifier	0.6	1	1	0.767	0.786	0.938	1	0.9
1	980460	rs3128097	G	A	0.952	> 25%	Known	Modifier	1	NaN	1	1	0.786	1	1	1
1	980552	NA	G	A	0.017	2-4 Alleles	Known	Moderate	0	0	0.167	0	0	0	0	0
1	981087	rs3128098	A	G	0.974	> 25%	Known	Modifier	1	1	1	0.969	0.857	1	1	1
1	981266	NA	G	T	0.008772	Singleton	Novel	Modifier	0.1	0	0	0	0	0	0	0
1	981273	NA	G	T	0.008621	Singleton	Novel	Modifier	0.1	0	0	0	0	0	0	0
1	981931	rs2465128	A	G	0.974	> 25%	Known	Low	1	1	1	0.969	0.857	1	1	1
1	982844	rs76264143	G	C	0.008621	Singleton	Known	Modifier	0	0	0	0.031	0	0	0	0
1	982941	NA	T	C	0.974	> 25%	Known	Modifier	1	1	1	0.969	0.857	1	1	1
1	982994	rs10267	T	C	0.974	> 25%	Known	Low	1	1	1	0.969	0.857	1	1	1
1	984171	rs140904842	CAG	C	0.867	> 25%	Known	Modifier	0.5	NaN	1	0.75	0.75	0.9	1	0.9
1	984202	rs115499153	A	G	0.008621	Singleton	Known	Modifier	0	0	0	0.031	0	0	0	0
1	984257	rs200170414	C	T	0.017	2-4 Alleles	Known	Low	0	0	0	0	0.143	0	0	0
1	984302	rs9442391	T	C	0.871	> 25%	Known	Low	0.7	1	1	0.781	0.786	0.938	1	0.9
1	984847	NA	G	C	0.008621	Singleton	Known	Modifier	0	0	0	0.031	0	0	0	0
1	985239	rs115192323	C	T	0.008772	Singleton	Known	Modifier	0	0	0	0.033	0	0	0	0
1	985266	rs2275813	C	T	0.853	> 25%	Known	Modifier	0.7	0.833	1	0.781	0.786	0.938	1	0.9
1	985443	NA	AG	A	0.188	2-4 Alleles	Novel	Modifier	NaN	0	NaN	0.375	NaN	0	NaN	NaN
1	985460	NA	T	C	0.188	2-4 Alleles	Known	Modifier	0	0	NaN	0.375	NaN	0	NaN	NaN
1	985900	NA	C	T	0.008621	Singleton	Known	Low	0	0	0	0.031	0	0	0	0
1	986085	NA	C	CA	0.043	0.1	Novel	Modifier	0	0	0	0	0.357	0	0	0
1	986443	rs2710887	C	T	0.974	> 25%	Known	Modifier	1	1	1	0.969	0.857	1	1	1
1	986558	NA	T	G	0.016	Singleton	Novel	Modifier	0	NaN	0	0	0.071	0	0	0
1	986737	rs17160781	T	C	0.008621	Singleton	Known	Low	0	0	0	0.031	0	0	0	0
1	986996	NA	G	T	0.008772	Singleton	Novel	Moderate	0	0	0	0.031	0	0	0	0
1	987006	NA	A	G	0.008772	Singleton	Novel	Low	0	0	0	0.031	0	0	0	0
1	987200	rs9803031	C	T	0.974	> 25%	Known	Low	1	1	1	0.969	0.857	1	1	1
1	987245	NA	C	T	0.019	Singleton	Known	Low	0.125	0	0	0	NaN	0	NaN	NaN
1	987419	NA	C	T	0.008621	Singleton	Known	Low	0	0	0	0.031	0	0	0	0
1	988932	NA	G	C	0.968	> 25%	Known	Low	1	NaN	1	1	0.857	1	1	1
1	989207	NA	G	C	0.198	0.25	Known	Moderate	0.1	0.417	0.167	0.156	0.071	0.375	0.3	0
1	990240	NA	CCAAGG	C	0.008621	Singleton	Novel	High	0	0	0	0	0.071	0	0	0
1	990280	NA	C	T	0.897	> 25%	Known	Low	0.7	1	1	0.812	0.929	0.938	1	0.9
1	990380	NA	C	T	0.103	0.25	Known	Modifier	0.3	0	0	0.188	0.071	0.062	0	0.1
1	990417	rs2465136	T	C	0.097	0.1	Known	Modifier	0.5	NaN	0	0.25	0.071	0.1	0	0.1
1	1007203	rs4633229	A	G	0.875	> 25%	Known	Low	0.5	1	1	0.875	0.786	0.938	1	0.9
1	1007432	rs4333796	G	A	0.868	> 25%	Known	Moderate	0.7	1	1	0.781	0.786	0.938	1	0.9
1	1007433	NA	C	T	0.228	0.25	Known	Moderate	0.2	0.1	0	0.094	0.429	0.312	0.2	0.7
1	1017993	rs562375201	T	TG	0.032	2-4 Alleles	Known	Modifier	0	NaN	0	0	0.143	0	0	0
1	1018144	rs9442395	T	C	0.871	> 25%	Known	Modifier	0.5	NaN	1	0.75	0.786	0.9	1	0.9
1	1019175	rs2298215	C	G	0.871	> 25%	Known	Modifier	0.5	NaN	1	0.75	0.786	0.9	1	0.9
1	1019180	rs9442396	T	C	0.871	> 25%	Known	Modifier	0.5	NaN	1	0.75	0.786	0.9	1	0.9
1	1022465	NA	G	A	0.037	2-4 Alleles	Novel	Modifier	0.25	0	0	0	NaN	0	NaN	NaN
1	1026707	rs4074137	C	A	0.895	> 25%	Known	Modifier	0.7	1	1	0.844	0.857	0.929	1	0.9
1	1026801	rs4562563	T	A	0.984	> 25%	Known	Modifier	1	NaN	1	1	0.929	1	1	1
1	1026962	rs572405058	C	A	0.017	2-4 Alleles	Known	Modifier	0	0	0	0	0.143	0	0	0
1	1026963	rs541660259	A	T	0.017	2-4 Alleles	Known	Modifier	0	0	0	0	0.143	0	0	0
1	1027310	rs5772036	AAG	A	0.097	0.1	Known	Modifier	0.5	NaN	0	0.25	0.071	0.1	0	0.1
1	1027310	rs397812948	AAG	A	0.097	0.1	Known	Modifier	0.5	NaN	0	0.25	0.071	0.1	0	0.1
1	1078138	rs12022640	G	A	0.008929	Singleton	Known	Modifier	0	0	0	0	0	0	0.1	0
1	1078583	rs12737205	C	T	0.016	Singleton	Known	Modifier	0	NaN	0	0	0.071	0	0	0
1	1110987	rs138610889	T	TC	0.113	0.25	Known	Modifier	0	NaN	0.5	0	0.214	0	0	0
1	1110991	NA	G	C	0.113	0.25	Known	Modifier	0	NaN	0.5	0	0.214	0	0	0
1	1111212	NA	G	GAGAGGCTGCCGCTGTGCCGGTGGAGAGGCTGCCGCCGTGCAGGTGGAA	0.052	0.1	Known	Modifier	0.1	0	0.167	0.094	0	0	0	0
1	1114668	rs6668667	G	A	0.129	0.25	Known	Moderate	0.3	0.083	0.417	0.094	0.214	0	0	0
1	1115503	rs111751804	T	C	0.008621	Singleton	Known	Moderate	0	0	0	0.031	0	0	0	0
1	1115766	NA	G	A	0.016	Singleton	Known	Modifier	0	NaN	0	0	0.071	0	0	0
1	1115994	rs13376597	G	A	0.145	0.25	Known	Modifier	0.5	NaN	0	0.25	0.143	0.2	0.1	0.1
1	1116231	rs13374146	T	C	0.1	0.25	Known	Moderate	0	0.2	0	0.136	NaN	0	NaN	NaN
1	1117200	rs200289943	A	ACTCAG	0.008621	Singleton	Known	Modifier	0	0	0	0.031	0	0	0	0
1	1118275	rs61733845	C	T	0.129	0.25	Known	Low	0.1	0.333	0	0.156	0.071	0.188	0	0.1
1	1120370	rs74046640	C	G	0.017	2-4 Alleles	Known	Moderate	0	0	0	0	0.143	0	0	0
1	1120431	NA	G	A	0.086	0.1	Known	Moderate	0.2	0.083	0.417	0.031	0.071	0	0	0
1	1120488	rs74475385	A	C	0.008772	Singleton	Known	Moderate	0	0	0	0.033	0	0	0	0
1	1132938	rs2274791	G	A	0.784	> 25%	Known	Moderate	0.5	0.583	0.833	0.844	0.714	0.812	1	0.9
1	1132966	rs2274790	C	A	0.807	> 25%	Known	Low	0.6	0.583	0.833	0.833	0.857	0.812	1	0.9
1	1133077	rs2274789	A	G	0.886	> 25%	Known	Low	0.9	0.75	1	0.867	0.929	0.812	1	0.9
1	1133241	rs529766121	C	T	0.032	2-4 Alleles	Known	Modifier	0	NaN	0	0	0.143	0	0	0
1	1138913	rs3819001	T	C	0.05	2-4 Alleles	Known	Modifier	0	NaN	0.25	0	0.083	0	0	0
1	1139202	rs2298213	T	C	0.078	0.1	Known	Low	0.3	0.083	0.167	0.031	0.143	0	0	0
1	1139603	NA	C	A	0.008621	Singleton	Novel	Modifier	0	0.083	0	0	0	0	0	0
1	1139607	NA	C	A	0.008621	Singleton	Novel	Modifier	0	0.083	0	0	0	0	0	0
1	1139862	rs11466691	T	C	0.017	2-4 Alleles	Known	Low	0.2	0	0	0	0	0	0	0
1	1139881	NA	G	T	0.016	Singleton	Known	Modifier	0	NaN	0	0	0	0	0	0.1
1	1141723	rs11466678	A	G	0.032	2-4 Alleles	Known	Modifier	0	NaN	0.25	0	0	0	0	0
1	1147243	rs2298211	A	C	0.009259	Singleton	Known	Modifier	0	0	0	0	0.071	0	0	0
1	1147297	rs2298212	G	A	0.016	Singleton	Known	Modifier	0	NaN	0	0	0.071	0	0	0
1	1147422	rs17568	C	T	0.957	> 25%	Known	Low	1	0.917	1	0.969	0.786	1	1	1
1	1148100	NA	G	C	0.026	2-4 Alleles	Known	Modifier	0.1	0	0.167	0	0	0	0	0
1	1148725	rs35154078	G	A	0.008621	Singleton	Known	Modifier	0	0	0	0.031	0	0	0	0
1	1148821	rs34871037	G	A	0.043	0.1	Known	Modifier	0	0	0.333	0	0	0	0.1	0
1	1153113	rs12036216	G	A	0.089	0.1	Known	Modifier	0.2	0.25	0.2	0	0.214	0	0	0
1	1153119	NA	C	T	0.036	0.1	Known	Modifier	0.1	0	0.2	0	0.071	0	0	0
1	1153850	NA	G	A	0.008621	Singleton	Known	Low	0	0	0	0	0	0.062	0	0
1	1156131	rs2887286	T	C	0.931	> 25%	Known	Moderate	0.8	0.917	0.667	1	0.929	1	1	1
1	1158562	rs57524763	AAC	A	0.038	2-4 Alleles	Known	Moderate	0	0.167	0	0	NaN	0	NaN	NaN
1	1158562	rs112936217	AAC	A	0.038	2-4 Alleles	Known	Moderate	0	0.167	0	0	NaN	0	NaN	NaN
1	1158562	rs796163618	AAC	A	0.038	2-4 Alleles	Known	Moderate	0	0.167	0	0	NaN	0	NaN	NaN
1	1158631	rs6603781	A	G	1	> 25%	Known	Low	1	1	1	1	1	1	1	1
1	1163964	NA	G	A	0.017	2-4 Alleles	Known	Low	0.2	0	0	0	0	0	0	0
1	1167851	NA	A	T	0.049	0.1	Novel	Moderate	0	0	0	0	0	0	0	0.5
1	1178245	rs11260566	C	T	0.052	0.1	Known	Low	0.2	0.083	0	0.031	0.143	0	0	0
1	1178251	rs148322179	G	A	0.008621	Singleton	Known	Low	0	0	0	0.031	0	0	0	0
1	1178482	rs78555129	A	G	0.052	0.1	Known	Moderate	0.2	0.083	0	0.031	0.143	0	0	0
1	1178925	rs12093154	G	A	0.026	2-4 Alleles	Known	Moderate	0.2	0.083	0	0	0	0	0	0
1	1179385	NA	A	G	0.017	2-4 Alleles	Known	Low	0	0	0	0	0.143	0	0	0
1	1179545	rs112569405	T	A	0.032	2-4 Alleles	Known	Modifier	0	NaN	0	0	0.143	0	0	0
1	1179555	NA	G	C	0.032	2-4 Alleles	Known	Modifier	0	NaN	0	0	0.143	0	0	0
1	1190685	NA	G	A	0.034	0.1	Known	Low	0	0	0.333	0	0	0	0	0
1	1192515	NA	A	G	0.032	2-4 Alleles	Known	Low	0	NaN	0	0	0.143	0	0	0
1	1196374	rs72894077	C	T	0.016	Singleton	Known	Modifier	0	NaN	0	0	0	0	0.1	0
1	1197867	NA	G	A	0.032	2-4 Alleles	Known	Modifier	0	NaN	0	0	0.143	0	0	0
1	1198618	rs12563338	T	A	0.919	> 25%	Known	Modifier	1	NaN	0.75	1	0.786	1	1	1
1	1198730	NA	A	G	0.017	2-4 Alleles	Novel	Low	0.2	0	0	0	0	0	0	0
1	1200192	NA	C	T	0.056	2-4 Alleles	Novel	High	0	0	0	0	NaN	0.5	NaN	NaN
1	1201515	NA	C	G	0.017	2-4 Alleles	Novel	Modifier	0	0	0	0	0	0.125	0	0
1	1201632	rs12402622	G	A	0.452	> 25%	Known	Modifier	0	NaN	0.25	0.75	0.286	0.2	0.6	0.8
1	1201640	rs11260570	T	C	0.032	2-4 Alleles	Known	Modifier	0	NaN	0	0	0.143	0	0	0
1	1203289	NA	C	T	0.043	0.1	Known	Low	0.1	0	0.083	0.062	0	0.062	0	0
1	1216195	NA	C	A	0.903	> 25%	Known	Modifier	1	NaN	0.75	1	0.786	1	0.9	1
1	1217011	rs1262894	A	C	0.048	2-4 Alleles	Known	Modifier	0	NaN	0	0	0.143	0	0.1	0
1	1217020	rs1262895	G	C	0.032	2-4 Alleles	Known	Modifier	0	NaN	0	0	0.143	0	0	0
1	1220954	rs12751100	G	A	0.759	> 25%	Known	Low	0.8	0.583	0.5	0.719	0.857	0.812	1	0.9
1	1221138	rs11260578	G	A	0.742	> 25%	Known	Modifier	0.5	NaN	0.5	0.75	0.714	0.7	0.9	0.9
1	1222267	NA	G	C	0.716	> 25%	Known	Moderate	0.6	0.583	0.5	0.719	0.714	0.812	0.9	0.9
1	1222958	rs111819661	C	T	0.021	2-4 Alleles	Known	Moderate	0	0.125	0	0	0	0	0.1	0
1	1223248	rs137916996	C	T	0.032	2-4 Alleles	Known	Modifier	0	NaN	0	0	0.143	0	0	0
1	1223306	NA	C	T	0.043	0.1	Known	Modifier	0.1	0	0.25	0	0.071	0	0	0
1	1223385	rs2228579	G	C	0.69	> 25%	Known	Moderate	0.6	0.5	0.5	0.688	0.857	0.75	0.7	0.9
1	1225612	NA	G	A	0.194	0.25	Known	Modifier	0.5	NaN	0.5	0.25	0.071	0.3	0	0.1
1	1225641	rs2748384	C	A	0.516	> 25%	Known	Modifier	1	NaN	0.75	0.75	0.571	0.7	0.1	0.2
1	1225824	rs115732504	G	A	0.032	2-4 Alleles	Known	Modifier	0	NaN	0	0	0.143	0	0	0
1	1225924	NA	C	T	0.026	2-4 Alleles	Novel	Low	0	0	0	0	0	0	0	0.3
1	1225959	rs1570867	C	G	0.984	> 25%	Known	Modifier	1	NaN	1	1	0.929	1	1	1
1	1226292	rs2273276	G	A	0.379	> 25%	Known	Low	0.4	0.083	0.25	0.594	0.5	0.5	0.1	0.1
1	1226348	NA	C	G	0.649	> 25%	Known	Modifier	0.8	0.417	0.75	0.875	0.714	0.688	0.125	0.2
1	1226377	NA	C	G	0.032	2-4 Alleles	Novel	Modifier	0	NaN	0	0	0	0.1	0.1	0
1	1226757	rs6690013	G	A	0.198	0.25	Known	Moderate	0.4	0.333	0.167	0.25	0.071	0.188	0	0.1
1	1226889	rs609805	G	A	0.198	0.25	Known	Moderate	0.4	0.333	0.167	0.25	0.071	0.188	0	0.1
1	1227244	NA	G	A	0.419	> 25%	Known	Modifier	0	NaN	0.25	0.25	0.214	0.2	0.9	0.8
1	1227249	rs621668	T	C	0.161	0.25	Known	Modifier	0.5	NaN	0.25	0.25	0.071	0.3	0	0.1
1	1229770	rs6669227	T	C	0.017	2-4 Alleles	Known	Modifier	0	0	0	0	0.143	0	0	0
1	1229878	rs540738244	A	C	0.017	2-4 Alleles	Known	Low	0	0.083	0	0	0	0	0.1	0
1	1231233	NA	G	C	0.008621	Singleton	Novel	Moderate	0	0	0	0.031	0	0	0	0
1	1231507	rs619608	G	A	0.161	0.25	Known	Modifier	0.5	NaN	0.25	0.25	0.071	0.3	0	0.1
1	1231656	rs1749951	G	A	0.008621	Singleton	Known	Low	0	0	0	0.031	0	0	0	0
1	1231692	NA	G	A	0.016	Singleton	Known	Modifier	0	NaN	0	0	0	0.1	0	0
1	1233332	rs111910661	C	T	0.032	2-4 Alleles	Known	Modifier	0	NaN	0.25	0	0	0	0	0
1	1233672	rs2297233	C	A	0.352	> 25%	Known	Modifier	0.25	0.083	0	0.542	NaN	0.5	NaN	NaN
1	1233941	rs1739855	T	C	0.554	> 25%	Known	Low	0.75	0.417	0.333	0.8	0.714	0.625	0.1	0.2
1	1233987	NA	G	A	0.008621	Singleton	Novel	Moderate	0	0.083	0	0	0	0	0	0
1	1234762	rs143128930	AG	A	0.152	0.25	Known	Modifier	0.25	0	0.2	0.227	0.071	0.214	0	0.1
1	1237524	NA	C	A	0.016	Singleton	Novel	Modifier	0	NaN	0	0	0	0	0	0.1
1	1238583	rs145087137	G	A	0.034	0.1	Known	Moderate	0	0	0.333	0	0	0	0	0
1	1242468	rs2274264	G	A	0.336	> 25%	Known	Modifier	0.3	0.083	0.167	0.531	0.5	0.438	0.1	0.1
1	1242656	rs2274263	G	A	0.323	> 25%	Known	Modifier	0.5	NaN	0.25	0.5	0.5	0.4	0.1	0.1
1	1242707	rs2274262	A	G	0.448	> 25%	Known	Modifier	0.3	0.583	0.667	0.219	0.286	0.375	0.9	0.8
1	1243174	NA	A	T	0.009434	Singleton	Novel	Moderate	0.1	0	0	0	0	0	0	0
1	1244455	NA	C	T	0.018	2-4 Alleles	Known	Modifier	0	0	0	0	0.143	0	0	0
1	1245176	NA	C	T	0.018	2-4 Alleles	Known	Moderate	0	0	0	0	0.143	0	0	0
1	1246004	NA	A	G	0.987	> 25%	Known	Modifier	1	1	1	0.938	1	1	1	1
1	1246390	NA	C	G	0.034	0.1	Known	Moderate	0	0	0.333	0	0	0	0	0
1	1247494	rs12103	T	C	0.008621	Singleton	Known	Low	0	0	0	0	0.071	0	0	0
1	1247515	NA	G	A	0.008621	Singleton	Novel	Low	0	0	0	0	0.071	0	0	0
1	1247578	NA	T	TGG	0.5	> 25%	Novel	Modifier	0.5	NaN	0.125	0.5	0.5	0.5	0.7	0.6
1	1247578	NA	T	TG	0.226	0.25	Novel	Modifier	0	NaN	0.375	0.25	0.143	0.2	0.3	0.2
1	1248493	NA	G	A	0.008621	Singleton	Known	Low	0	0.083	0	0	0	0	0	0
1	1249187	rs12142199	G	A	0.008621	Singleton	Known	Low	0	0	0	0	0.071	0	0	0
1	1250214	NA	C	T	0.008621	Singleton	Known	Moderate	0	0	0	0.031	0	0	0	0
1	1254171	rs76855900	G	C	0.032	2-4 Alleles	Known	Modifier	0	NaN	0	0	0.143	0	0	0
1	1254203	NA	C	G	0.016	Singleton	Novel	Modifier	0	NaN	0	0	0	0.1	0	0
1	1254255	rs62623580	G	A	0.16	0.25	Known	Modifier	0.25	0.2	0.167	0.227	0.071	0.214	0	0.1
1	1254331	rs190029790	C	A	0.034	0.1	Known	Modifier	0	0	0.333	0	0	0	0	0
1	1254436	NA	A	G	0.821	> 25%	Known	Modifier	0.6	0.75	0.833	0.769	0.929	0.812	1	0.9
1	1254443	rs1886772	G	A	0.802	> 25%	Known	Modifier	0.6	0.75	0.8	0.786	0.786	0.812	1	0.9
1	1254841	rs10907179	C	G	0.791	> 25%	Known	Low	0.7	0.875	0.833	0.667	0.786	0.812	1	0.9
1	1257355	NA	G	T	0.034	0.1	Novel	Modifier	0	0	0	0	0	0	0	0.4
1	1257356	NA	A	C	0.034	0.1	Novel	Modifier	0	0	0	0	0	0	0	0.4
1	1257369	NA	C	T	0.018	2-4 Alleles	Novel	Low	0.2	0	0	0	0	0	0	0
1	1262276	rs113667133	C	T	0.032	2-4 Alleles	Known	Low	0	NaN	0	0	0.143	0	0	0
1	1262591	rs2296472	C	T	0.806	> 25%	Known	Modifier	0.5	NaN	0.75	0.75	0.786	0.7	1	0.9
1	1262966	rs307349	C	T	0.81	> 25%	Known	Low	0.6	0.75	0.833	0.75	0.929	0.812	1	0.9
1	1263144	rs307350	G	A	0.66	> 25%	Known	Modifier	0.375	0.583	1	0.65	NaN	1	NaN	NaN
1	1266985	NA	G	A	0.097	0.1	Known	Modifier	0	NaN	0	0	0.357	0	0	0.1
1	1267195	NA	C	T	0.017	2-4 Alleles	Known	Low	0	0	0.167	0	0	0	0	0
1	1267325	rs200330269	G	GC	0.161	0.25	Known	Modifier	0.5	NaN	0.25	0.25	0.071	0.3	0	0.1
1	1267496	rs146097837	G	A	0.017	2-4 Alleles	Known	Low	0	0	0	0	0.143	0	0	0
1	1268159	rs3813210	C	T	0.206	0.25	Known	Low	0.4	0.3	0.2	0.227	0.214	0.188	0	0.1
1	1268195	NA	G	A	0.194	0.25	Known	Modifier	0.5	NaN	0.25	0.25	0.214	0.3	0	0.1
1	1268348	rs111703380	G	A	0.017	2-4 Alleles	Known	Low	0	0	0	0	0.143	0	0	0
1	1268469	NA	C	A	0.008621	Singleton	Novel	Moderate	0	0	0	0.031	0	0	0	0
1	1268847	NA	T	G	1	> 25%	Known	Modifier	1	NaN	1	1	1	1	1	1
1	1268940	NA	C	T	0.034	0.1	Novel	Moderate	0	0.333	0	0	0	0	0	0
1	1268954	NA	C	T	0.017	2-4 Alleles	Known	Moderate	0	0	0	0	0	0	0.2	0
1	1269004	rs140035477	C	T	0.172	0.25	Known	Low	0.2	0.333	0.167	0.219	0.071	0.188	0	0.1
1	1269484	NA	G	A	0.018	2-4 Alleles	Known	Low	0	0	0	0	0	0.125	0	0
1	1269554	NA	T	C	0.991	> 25%	Known	Moderate	1	1	1	0.969	1	1	1	1
1	1269921	rs307375	C	T	0.032	2-4 Alleles	Known	Modifier	0	NaN	0	0	0.143	0	0	0
1	1273116	rs307371	A	G	0.802	> 25%	Known	Modifier	0.6	0.667	0.833	0.75	0.929	0.812	1	0.9
1	1273278	rs307370	A	G	0.273	> 25%	Known	Modifier	0	0.1	0	0.55	NaN	0	NaN	NaN
1	1274828	NA	C	A	0.008929	Singleton	Novel	Modifier	0.1	0	0	0	0	0	0	0
1	1275716	NA	T	A	0.161	0.25	Known	Modifier	0.5	NaN	0.25	0.25	0.071	0.3	0	0.1
1	1277533	NA	T	C	1	> 25%	Known	Low	1	1	1	1	1	1	1	1
1	1277735	rs140992194	G	A	0.161	0.25	Known	Low	0.5	NaN	0.25	0.25	0.071	0.3	0	0.1
1	1277833	NA	G	A	0.034	0.1	Known	Moderate	0	0	0.333	0	0	0	0	0
1	1284470	NA	C	A	0.019	Singleton	Novel	Modifier	0	0	0	0.042	NaN	0	NaN	NaN
1	1288583	NA	C	G	1	> 25%	Known	Modifier	1	NaN	1	1	1	1	1	1
1	1289367	rs140777846	CTG	C	0.839	> 25%	Known	Modifier	0.5	NaN	0.75	0.75	0.929	0.7	1	0.9
1	1290175	NA	C	T	0.008621	Singleton	Novel	Moderate	0.1	0	0	0	0	0	0	0
1	1291159	NA	GA	G	0.05	Singleton	Known	Modifier	NaN	NaN	NaN	0	0.167	0	0	0
1	1293764	rs34841888	G	C	0.016	Singleton	Known	Modifier	0	NaN	0	0	0.071	0	0	0
1	1296611	rs113035485	G	C	0.034	0.1	Known	Modifier	0	0	0.333	0	0	0	0	0
1	1309185	rs111933693	T	C	0.037	2-4 Alleles	Known	Moderate	0	0	0.5	0	NaN	0	NaN	NaN
1	1309341	NA	G	C	0.048	2-4 Alleles	Known	Modifier	0	NaN	0.25	0	0.071	0	0	0
1	1309405	rs150194697	T	C	0.009259	Singleton	Known	Moderate	0.1	0	0	0	0	0	0	0
1	1310074	rs2765035	C	G	0.957	> 25%	Known	Modifier	1	1	0.667	0.969	1	1	1	1
1	1310181	rs112533928	A	G	0.032	2-4 Alleles	Known	Modifier	0	NaN	0.25	0	0	0	0	0
1	1323078	rs12729599	A	G	0.016	Singleton	Known	Modifier	0	NaN	0	0	0.071	0	0	0
1	1323393	rs145080018	C	T	0.008621	Singleton	Known	Low	0	0	0	0	0.071	0	0	0
1	1323884	NA	C	T	0.008621	Singleton	Known	Modifier	0	0	0	0	0	0.062	0	0
1	1323945	NA	GTC	G	0.758	> 25%	Novel	Modifier	0.5	NaN	0.5	0.75	0.786	0.7	1	0.8
1	1333598	rs35242196	C	A	0.758	> 25%	Known	Modifier	0.5	NaN	0.5	0.75	0.714	0.7	1	0.9
1	1334052	rs3831366	CTAGAG	C	0.008621	Singleton	Known	High	0	0	0	0.031	0	0	0	0
1	1334052	rs368050244	CTAGAG	C	0.008621	Singleton	Known	High	0	0	0	0.031	0	0	0	0
1	1335701	rs551045959	GC	G	0.048	2-4 Alleles	Known	Modifier	0	NaN	0.25	0	0	0.1	0	0
1	1341124	rs144889917	A	T	0.017	2-4 Alleles	Known	Moderate	0	0.083	0	0	0	0	0.1	0
1	1341185	NA	A	G	0.034	0.1	Known	Moderate	0	0	0.333	0	0	0	0	0
1	1354515	rs904589	C	G	0.228	0.25	Known	Moderate	0.375	0	0.5	0.227	0.214	0.214	0	0.1
1	1354594	rs3766165	A	G	0.233	0.25	Known	Low	0.3	0.333	0.5	0.219	0.214	0.188	0	0.1
1	1354844	rs140747215	C	T	0.017	2-4 Alleles	Known	Moderate	0	0	0	0	0.143	0	0	0
1	1355361	NA	C	A	0.016	Singleton	Novel	Modifier	0	NaN	0	0	0	0	0	0.1
1	1355583	rs1781133	C	A	0.25	> 25%	Known	Moderate	0	NaN	1	0.333	NaN	0	NaN	NaN
1	1355796	rs145378993	C	T	0.008929	Singleton	Known	Moderate	0	0	0	0.031	0	0	0	0
1	1361555	rs1695848	T	C	0.061	0.1	Known	Low	0	0	0.333	0.031	0.143	0	0	0
1	1361633	rs12022947	G	A	0.696	> 25%	Known	Low	0.6	0.583	0.5	0.714	0.714	0.812	0.7	0.9
1	1361634	NA	G	T	0.008621	Singleton	Novel	Moderate	0	0	0	0.031	0	0	0	0
1	1361641	rs12030806	C	T	0.991	> 25%	Known	Moderate	1	1	1	1	0.929	1	1	1
1	1361643	NA	C	A	0.008621	Singleton	Novel	Moderate	0	0	0	0.031	0	0	0	0
1	1363123	NA	C	A	0.37	> 25%	Known	Moderate	0.25	0.083	0	0.5	NaN	0.833	NaN	NaN
1	1363180	rs551621615	T	C	0.017	2-4 Alleles	Known	Modifier	0	0	0	0	0.143	0	0	0
1	1372773	NA	C	T	0.017	2-4 Alleles	Known	Low	0	0	0	0	0.143	0	0	0
1	1372934	NA	T	C	0.016	Singleton	Novel	Modifier	0	NaN	0	0	0	0	0	0.1
1	1374805	rs2275916	G	C	0.19	0.25	Known	Moderate	0.1	0.5	0.2	0.115	0.214	0.333	0	0.2
1	1374824	NA	A	C	0.018	2-4 Alleles	Novel	Moderate	0.2	0	0	0	0	0	0	0
1	1374834	rs1892289	A	G	0.974	> 25%	Known	Low	1	1	1	0.933	0.929	1	1	1
1	1375035	NA	C	T	0.052	0.1	Known	Low	0	0	0	0.125	0	0.125	0	0
1	1386016	rs34301361	A	G	0.468	> 25%	Known	Modifier	0.5	NaN	0.25	0.5	0.214	0.7	0.7	0.5
1	1387667	NA	C	G	1	> 25%	Known	Modifier	1	NaN	1	1	1	1	1	1
1	1387726	rs9793066	A	G	0.677	> 25%	Known	Modifier	0.5	NaN	0.75	0.5	0.286	0.8	1	0.9
1	1387764	rs9793256	G	A	0.278	> 25%	Known	Moderate	0.375	0.25	1	0.167	NaN	0.167	NaN	NaN
1	1390717	rs1695866	A	G	0.694	> 25%	Known	Modifier	0.5	NaN	0.75	0.5	0.429	0.7	1	0.9
1	1390875	rs1781147	C	T	0.578	> 25%	Known	Low	0.5	0.583	0.833	0.375	0.429	0.5	1	0.9
1	1394663	rs76548509	AC	A	0.323	> 25%	Known	Modifier	0.5	NaN	0.25	0.5	0.643	0.3	0	0.1
1	1396231	NA	A	AGC	0.008621	Singleton	Novel	High	0	0	0	0.031	0	0	0	0
1	1396238	rs72896283	G	T	0.397	> 25%	Known	Low	0.5	0.417	0.167	0.562	0.5	0.5	0	0.1
1	1398078	NA	T	A	0.017	2-4 Alleles	Novel	Moderate	0	0	0.167	0	0	0	0	0
1	1403814	rs146537972	C	T	0.172	0.25	Known	Low	0.2	0.333	0.167	0.188	0	0.312	0	0.1
1	1403972	rs111566296	C	CG	0.722	> 25%	Known	Modifier	0.8	0.4	1	0.769	0.786	0.812	0.3	0.7
1	1404001	NA	G	T	0.145	0.25	Known	Modifier	0.2	0	0.167	0.214	0	0.312	0	0.1
1	1404016	rs12089719	G	A	0.373	> 25%	Known	Modifier	0.5	0.5	0.167	0.464	0.5	0.5	0	0.1
1	1412582	rs183485928	G	A	0.032	2-4 Alleles	Known	Low	0	NaN	0	0	0.143	0	0	0
1	1416235	rs202103056	GCTT	G	0.327	> 25%	Known	Low	0.2	0.3	0	0.2	0.143	0.25	1	0.75
1	1418306	rs143411595	A	G	0.048	2-4 Alleles	Known	Modifier	0	NaN	0	0	0.214	0	0	0
1	1418531	NA	G	A	1	> 25%	Known	Modifier	1	NaN	1	1	1	1	1	1
1	1420569	rs370138022	GCCCTC	G	0.21	0.25	Known	Modifier	0	NaN	0.375	0	0.071	0.1	0.3	0.5
1	1421275	rs138621682	T	C	0.048	2-4 Alleles	Known	Modifier	0	NaN	0	0	0.214	0	0	0
1	1421391	rs150304794	T	C	0.048	2-4 Alleles	Known	Modifier	0	NaN	0	0	0.214	0	0	0
1	1421531	NA	C	A	0.776	> 25%	Known	Low	0.9	0.75	1	0.781	0.786	0.875	0.3	0.7
1	1423267	rs819977	A	G	0.784	> 25%	Known	Low	0.9	0.75	1	0.812	0.786	0.875	0.3	0.7
1	1424695	rs144622790	G	A	0.226	0.25	Known	Modifier	0	NaN	0.5	0	0.071	0.1	0.3	0.5
1	1425667	rs61737193	T	C	0.017	2-4 Alleles	Known	Low	0	0	0	0	0.143	0	0	0
1	1425676	NA	C	T	0.008621	Singleton	Known	Low	0	0	0	0	0.071	0	0	0
1	1425700	rs819980	T	C	0.784	> 25%	Known	Low	0.9	0.75	1	0.812	0.786	0.875	0.3	0.7
1	1425816	rs149187984	G	A	0.177	0.25	Known	Modifier	0.5	NaN	0.25	0.25	0	0.5	0	0.1
1	1426003	rs143153541	G	A	0.362	> 25%	Known	Low	0.5	0.083	0.167	0.562	0.5	0.5	0	0.1
1	1430985	rs139902189	C	T	0.172	0.25	Known	Moderate	0.2	0.333	0.167	0.188	0	0.312	0	0.1
1	1447692	rs2274435	G	A	0.257	> 25%	Known	Moderate	0.5	NaN	0.25	0.286	0.5	0.25	0	0.1
1	1451380	rs9439458	T	C	0.774	> 25%	Known	Modifier	1	NaN	1	0.75	0.786	0.8	0.6	0.7
1	1454198	NA	G	A	0.016	Singleton	Novel	Modifier	0	NaN	0	0	0	0.1	0	0
1	1454272	NA	T	A	0.29	> 25%	Known	Modifier	0.5	NaN	0.25	0.5	0.5	0.3	0	0.1
1	1456068	rs2077540	G	A	0.274	> 25%	Known	Modifier	0.5	NaN	0.25	0.5	0.5	0.3	0	0
1	1458150	rs1135025	T	C	0.172	0.25	Known	Low	0.1	0	0.583	0	0.071	0	0.6	0.5
1	1458954	rs3737714	C	T	0.388	> 25%	Known	Low	0.5	0.417	0.167	0.562	0.5	0.438	0	0.1
1	1462474	NA	G	T	0.019	Singleton	Known	Modifier	0	0	0	0.042	NaN	0	NaN	NaN
1	1469782	rs17161064	G	C	0.081	0.1	Known	Modifier	0.5	NaN	0	0	0	0.3	0	0.1
1	1470731	NA	C	T	0.016	Singleton	Known	Modifier	0	NaN	0	0	0	0.1	0	0
1	1470808	rs199556012	G	A	0.008621	Singleton	Known	Low	0	0	0	0	0.071	0	0	0
1	1470973	NA	G	C	0.147	0.25	Novel	Low	0	0	0	0.5	0.071	0	0	0
1	1477244	rs7290	T	C	0.855	> 25%	Known	Modifier	0.5	NaN	1	0.75	0.929	0.6	1	0.9
1	1477323	rs3831113	GCA	G	0.29	> 25%	Known	Modifier	0.5	NaN	0.25	0.5	0.5	0.3	0	0.1
1	1477323	rs397692181	GCA	G	0.29	> 25%	Known	Modifier	0.5	NaN	0.25	0.5	0.5	0.3	0	0.1
1	1479333	rs7533	A	G	0.81	> 25%	Known	Low	0.9	0.417	1	0.75	0.929	0.75	1	0.9
1	1480175	NA	C	A	0.008621	Singleton	Novel	Modifier	0.1	0	0	0	0	0	0	0
1	1480226	rs116703397	C	T	0.388	> 25%	Known	Modifier	0.3	0.25	0.75	0.125	0.286	0.25	1	0.8
1	1509825	rs6666293	A	G	0.81	> 25%	Known	Modifier	0.9	0.417	1	0.75	0.929	0.75	1	0.9
1	1550827	NA	C	T	0.04	2-4 Alleles	Known	Modifier	0	0	0	0.091	NaN	0	NaN	NaN
1	1550849	NA	G	C	0.037	2-4 Alleles	Novel	Moderate	0	0	0	0.083	NaN	0	NaN	NaN
1	1551927	rs7418389	T	C	0.224	0.25	Known	Moderate	0.1	0	0	0.5	0.143	0.062	0.4	0.2
1	1552097	rs28502067	G	A	0.048	2-4 Alleles	Known	Modifier	0	NaN	0.25	0	0.071	0	0	0
1	1558792	NA	T	C	0.704	> 25%	Known	Moderate	0.375	0.917	0.5	0.75	NaN	0.667	NaN	NaN
1	1558877	NA	G	A	0.008621	Singleton	Novel	Low	0	0	0	0.031	0	0	0	0
1	1560100	rs28441650	G	A	0.016	Singleton	Known	Modifier	0	NaN	0	0	0.071	0	0	0
1	1560103	rs28635343	C	T	0.468	> 25%	Known	Modifier	1	NaN	0.25	0	0.643	0.8	0.4	0.4
1	1562437	NA	C	G	0.613	> 25%	Known	Modifier	1	NaN	0.25	0.375	0.643	0.9	0.9	0.4
1	1562536	rs11544452	G	A	0.603	> 25%	Known	Low	0.5	0.917	0.083	0.594	0.5	0.875	0.9	0.4
1	1563789	NA	C	A	0.016	Singleton	Known	Modifier	0	NaN	0	0	0.071	0	0	0
1	1563989	NA	G	A	0.017	2-4 Alleles	Known	Moderate	0	0	0	0	0	0.125	0	0
1	1564712	NA	G	T	0.355	> 25%	Known	Modifier	0	NaN	0.75	0.625	0.286	0	0.1	0.6
1	1564952	rs112177324	TG	T	0.029	2-4 Alleles	Known	Modifier	0	0	0	0.071	0.071	0	0	0
1	1585597	rs7531938	A	G	0.966	> 25%	Known	Modifier	1	1	1	0.969	0.929	0.875	1	1
1	1585642	rs3936009	G	T	0.965	> 25%	Known	Modifier	1	1	1	0.969	0.917	0.875	1	1
1	1597020	rs72634820	C	G	0.016	Singleton	Known	Modifier	0	NaN	0	0	0.071	0	0	0
1	1597146	NA	TGGA	T	0.016	Singleton	Novel	Modifier	0	NaN	0	0	0	0.1	0	0
1	1602787	rs4639697	G	T	1	> 25%	Known	Modifier	1	NaN	1	1	1	1	1	1
1	1602853	rs79690428	G	A	0.016	Singleton	Known	Modifier	0	NaN	0	0	0	0.1	0	0
1	1635193	rs11486026	T	C	0.145	0.25	Known	Modifier	0	NaN	0	0	0.214	0	0	0.6
1	1636274	rs2179381	C	T	0.481	> 25%	Known	Modifier	0.25	0.167	0.75	0.708	NaN	0.333	NaN	NaN
1	1647814	NA	T	C	0.5	> 25%	Known	Low	0.5	0.5	0.5	0.5	0.5	0.5	0.5	0.5
1	1647871	NA	T	C	0.5	> 25%	Known	Low	0.5	0.5	0.5	0.5	0.5	0.5	0.5	0.5
1	1647893	NA	C	CTTTCTT	0.5	> 25%	Known	Moderate	0.5	0.5	0.5	0.5	0.5	0.5	0.5	0.5
1	1647928	rs1883424	A	G	0.387	> 25%	Known	Modifier	0.5	NaN	0.375	0.375	0.357	0.4	0.5	0.3
1	1650787	NA	T	C	0.5	> 25%	Known	Modifier	0.5	0.5	0.5	0.5	0.5	0.5	0.5	0.5
1	1650797	NA	A	G	0.491	> 25%	Known	Moderate	0.5	0.5	0.5	0.469	0.5	0.5	0.5	0.5
1	1650801	NA	T	C	0.5	> 25%	Known	Low	0.5	0.5	0.5	0.5	0.5	0.5	0.5	0.5
1	1650807	rs1137005	T	C	0.491	> 25%	Known	Low	0.5	0.5	0.5	0.5	0.5	0.5	0.5	0.4
1	1650832	NA	A	G	0.483	> 25%	Known	Moderate	0.4	0.5	0.5	0.469	0.5	0.5	0.5	0.5
1	1650845	rs1059831	G	A	0.5	> 25%	Known	Moderate	0.6	0.5	0.5	0.5	0.5	0.5	0.5	0.4
1	1650920	NA	G	A	0.484	> 25%	Known	Modifier	0.5	NaN	0.5	0.5	0.429	0.5	0.5	0.5
1	1650938	NA	CGG	C	0.5	> 25%	Novel	Modifier	0.5	NaN	0.5	0.5	0.5	0.5	0.5	0.5
1	1650942	NA	A	AAG	0.5	> 25%	Known	Modifier	0.5	NaN	0.5	0.5	0.5	0.5	0.5	0.5
1	1650960	NA	G	A	0.5	> 25%	Novel	Modifier	0.5	NaN	0.5	0.5	0.5	0.5	0.5	0.5
1	1650967	NA	T	C	0.5	> 25%	Novel	Modifier	0.5	NaN	0.5	0.5	0.5	0.5	0.5	0.5
1	1654011	NA	TAC	T	0.107	0.25	Known	Modifier	0	0	0	0.3	0	0	NaN	0
1	1663831	rs3817856	C	T	0.181	0.25	Known	Modifier	0.2	0	0.5	0.188	0.429	0.062	0	0
1	1663851	NA	G	C	0.741	> 25%	Known	Modifier	0.8	1	0.5	0.812	0.357	0.938	1	0.4
1	1663861	rs2294487	G	A	0.741	> 25%	Known	Modifier	0.8	1	0.5	0.812	0.357	0.938	1	0.4
1	1664018	NA	G	A	0.032	2-4 Alleles	Known	Modifier	0	NaN	0	0	0.143	0	0	0
1	1664019	rs2294488	T	C	0.855	> 25%	Known	Modifier	1	NaN	1	1	0.786	1	1	0.4
1	1664124	rs2294489	T	C	0.855	> 25%	Known	Modifier	1	NaN	1	1	0.786	1	1	0.4
1	1684347	NA	C	CCCT	0.614	> 25%	Novel	Moderate	0.8	0.667	0.5	0.633	0.357	0.75	0.8	0.4
1	1684347	NA	CCCT	C	0.035	0.1	Novel	Moderate	0	0.25	0	0.033	0	0	0	0
1	1684472	rs7407	C	T	0.733	> 25%	Known	Low	0.8	1	0.5	0.781	0.357	0.938	1	0.4
1	1686040	NA	G	T	0.19	0.25	Known	Moderate	0.2	0	0.5	0.219	0.429	0.062	0	0
1	1688041	NA	T	A	0.026	2-4 Alleles	Novel	Moderate	0	0	0	0.031	0	0.125	0	0
1	1688192	rs2281173	A	G	0.855	> 25%	Known	Modifier	1	NaN	1	1	0.786	1	1	0.4
1	1823922	rs6688000	A	G	0.855	> 25%	Known	Modifier	1	NaN	1	1	0.786	1	1	0.4
1	1846765	rs2247560	G	A	0.69	> 25%	Known	Modifier	0.8	0.917	0.5	0.75	0.357	0.875	0.8	0.4
1	1847856	rs2748986	G	T	0.71	> 25%	Known	Modifier	1	NaN	0.5	0.625	0.429	0.9	0.8	1
1	1847979	rs28581776	T	C	0.06	0.1	Known	Moderate	0	0	0	0	0.071	0	0	0.6
1	1848109	rs2803296	G	C	0.71	> 25%	Known	Modifier	1	NaN	0.5	0.625	0.429	0.9	0.8	1
1	1848160	rs28634421	A	G	0.113	0.25	Known	Modifier	0	NaN	0	0	0.071	0	0	0.6
1	1849529	NA	A	G	0.69	> 25%	Known	Moderate	0.8	0.917	0.5	0.75	0.357	0.875	0.8	0.4
1	1849530	rs4459050	T	C	0.06	0.1	Known	Moderate	0	0	0	0	0.071	0	0	0.6
1	1849744	rs1884455	G	A	0.06	0.1	Known	Low	0	0	0	0	0.071	0	0	0.6
1	1849923	rs72634869	C	A	0.008621	Singleton	Known	Modifier	0	0	0	0.031	0	0	0	0
1	1850428	rs2295363	A	G	0.716	> 25%	Known	Modifier	0.75	1	0.4	0.75	0.429	0.857	0.8	1
1	1850469	NA	TC	T	0.02	2-4 Alleles	Known	Modifier	0	0.1	0	0.045	0	0	0	0
1	1853863	rs28680721	T	C	0.065	0.1	Known	Modifier	0	0	0	0	0.071	0	0	0.6
1	1854037	NA	C	T	0.019	Singleton	Known	Modifier	0	0	0	0.042	NaN	0	NaN	NaN
1	1854109	rs2803348	A	G	0.741	> 25%	Known	Modifier	0.8	0.917	0.5	0.75	0.429	0.812	0.8	1
1	1854546	NA	C	T	0.061	0.1	Known	Moderate	0	0	0	0	0.071	0	0	0.6
1	1854969	NA	C	A	0.016	Singleton	Known	Modifier	0	NaN	0	0	0	0	0	0.1
1	1855450	rs28423370	A	G	0.952	> 25%	Known	Modifier	1	NaN	1	1	0.929	1	0.8	1
1	1856098	rs752965	C	T	0.258	> 25%	Known	Modifier	0	NaN	0.5	0.375	0.5	0.2	0	0
1	1857275	NA	C	T	0.008621	Singleton	Known	Moderate	0	0	0	0	0	0.062	0	0
1	1858071	rs41315326	G	T	0.113	0.25	Known	Modifier	0	NaN	0	0	0.071	0	0	0.6
1	1858137	NA	C	T	0.008621	Singleton	Known	Low	0	0	0	0	0	0	0	0.1
1	1858161	rs78807865	C	T	0.06	0.1	Known	Low	0	0	0	0	0.071	0	0	0.6
1	1858309	rs941530	T	C	0.694	> 25%	Known	Modifier	1	NaN	0.5	0.625	0.429	0.8	0.8	1
1	1858426	NA	G	A	0.103	0.25	Known	Moderate	0	0	0	0.375	0	0	0	0
1	1859131	rs4648734	C	T	0.216	0.25	Known	Moderate	0.2	0.083	0.5	0.219	0.5	0.125	0	0
1	1859176	rs45489198	T	C	0.06	0.1	Known	Moderate	0	0	0	0	0.071	0	0	0.6
1	1860087	NA	C	T	0.694	> 25%	Known	Modifier	1	NaN	0.5	0.625	0.429	0.8	0.8	1
1	1860141	rs28531873	C	T	0.113	0.25	Known	Modifier	0	NaN	0	0	0.071	0	0	0.6
1	1860209	rs139011692	C	T	0.145	0.25	Known	Modifier	0	NaN	0	0.375	0.357	0.1	0	0
1	1861582	rs2803295	C	T	0.681	> 25%	Known	Moderate	0.8	0.917	0.5	0.75	0.357	0.812	0.8	0.4
1	1873514	rs2803326	A	G	0.741	> 25%	Known	Low	0.8	0.917	0.5	0.75	0.429	0.812	0.8	1
1	1873518	NA	C	T	0.008621	Singleton	Novel	Moderate	0	0	0	0	0	0.062	0	0
1	1873525	rs2803327	T	C	0.741	> 25%	Known	Moderate	0.8	0.917	0.5	0.75	0.429	0.812	0.8	1
1	1873625	rs12758705	G	A	0.258	> 25%	Known	Modifier	0	NaN	0.5	0.375	0.5	0.2	0	0
1	1873697	rs2748980	G	A	0.694	> 25%	Known	Modifier	1	NaN	0.5	0.625	0.429	0.8	0.8	1
1	1873699	rs2748979	G	C	0.694	> 25%	Known	Modifier	1	NaN	0.5	0.625	0.429	0.8	0.8	1
1	1875858	rs2803336	C	G	0.681	> 25%	Known	Moderate	0.8	0.917	0.5	0.75	0.357	0.812	0.8	0.4
1	1875859	rs2803337	A	G	0.681	> 25%	Known	Low	0.8	0.917	0.5	0.75	0.357	0.812	0.8	0.4
1	1886756	rs142420544	G	GCTGGTGCGCGT	0.008621	Singleton	Known	Modifier	0	0	0	0.031	0	0	0	0
1	1886859	rs3795290	C	T	0.241	0.25	Known	Modifier	0.2	0.083	0.5	0.156	0.429	0.125	0	0.6
1	1886863	rs3795289	T	C	0.017	2-4 Alleles	Known	Modifier	0	0	0	0	0.143	0	0	0
1	1887019	rs28548017	A	G	0.955	> 25%	Known	Modifier	1	1	1	0.962	0.929	0.938	0.8	1
1	1887091	rs139735565	CG	C	0.241	0.25	Known	Modifier	0.2	0.083	0.5	0.156	0.429	0.125	0	0.6
1	1887111	rs3838975	GC	G	0.241	0.25	Known	Modifier	0.2	0.083	0.5	0.156	0.429	0.125	0	0.6
1	1887111	rs796266880	GC	G	0.241	0.25	Known	Modifier	0.2	0.083	0.5	0.156	0.429	0.125	0	0.6
1	1887245	rs28575980	G	A	0.237	0.25	Known	Modifier	0.2	0.083	0.5	0.133	0.429	0.125	0	0.6
1	1888193	NA	C	A	0.241	0.25	Known	Modifier	0.2	0.083	0.5	0.156	0.429	0.125	0	0.6
1	1891406	NA	C	T	0.017	2-4 Alleles	Known	Modifier	0	0	0	0.031	0	0.062	0	0
1	1891477	rs2748972	A	G	0.008772	Singleton	Known	Modifier	0	0	0	0	0.071	0	0	0
1	1891486	rs113160895	A	G	0.018	2-4 Alleles	Known	Modifier	0	0	0	0	0.143	0	0	0
1	1896440	rs16824585	G	A	0.371	> 25%	Known	Modifier	0.4	0.083	0.5	0.406	0.571	0.188	0.2	0.6
1	1900106	rs145742571	T	TCTC	0.371	> 25%	Known	Modifier	0.4	0.083	0.5	0.406	0.571	0.188	0.2	0.6
1	1900106	rs61233860	T	TCTC	0.371	> 25%	Known	Modifier	0.4	0.083	0.5	0.406	0.571	0.188	0.2	0.6
1	1900186	rs35269416	T	C	0.078	0.1	Known	Modifier	0.2	0	0	0.062	0.071	0.062	0	0.3
1	1900232	rs16824588	T	C	0.448	> 25%	Known	Modifier	0.6	0.083	0.5	0.469	0.643	0.25	0.2	0.9
1	1902311	rs77152626	C	T	0.065	0.1	Known	Modifier	0	NaN	0	0	0	0	0	0.4
1	1902340	NA	G	T	0.065	0.1	Known	Modifier	0	NaN	0	0	0	0	0	0.4
1	1905565	rs77196972	C	T	0.034	0.1	Known	Modifier	0	0	0	0	0	0	0	0.4
1	1916890	rs3795280	C	T	0.319	> 25%	Known	Modifier	0.2	0.083	0.5	0.25	0.643	0.188	0.2	0.6
1	1918344	rs72896708	C	T	0.032	2-4 Alleles	Known	Modifier	0	NaN	0	0	0.143	0	0	0
1	1918488	rs4350140	A	G	0.516	> 25%	Known	Modifier	0.5	NaN	0.5	0.375	0.786	0.2	0.2	0.9
1	1918535	rs4535948	A	T	0.339	> 25%	Known	Modifier	0	NaN	0.5	0.375	0.643	0.2	0.1	0.2
1	1920434	NA	TA	T	0.233	0.25	Novel	Modifier	NaN	NaN	0.25	0.375	0.143	0.3	0.1	0.3
1	1922303	rs13303195	C	T	0.565	> 25%	Known	Modifier	1	NaN	0.5	0.375	0.786	0.2	0.5	0.8
1	1950984	NA	TC	T	0.019	Singleton	Novel	Modifier	0	NaN	0	0	0	0.1	0	0
1	1956362	rs2376805	G	A	0.855	> 25%	Known	Modifier	0.5	NaN	0.75	1	0.929	0.6	0.9	1
1	1957037	rs2229110	T	C	0.267	> 25%	Known	Low	0.3	0.75	0.167	0.094	0.214	0.125	0.4	0.5
1	1959003	NA	C	G	0.008621	Singleton	Novel	Modifier	0	0	0	0	0	0	0	0.1
1	1960674	rs28408173	C	T	0.483	> 25%	Known	Low	0.3	0.083	0.583	0.562	0.714	0.438	0.5	0.5
1	1961466	rs28398772	C	T	0.017	2-4 Alleles	Known	Low	0	0	0	0	0.143	0	0	0
1	1987993	rs12184	T	C	0.155	0.25	Known	Low	0.1	0	0	0.062	0.5	0.188	0	0.5
1	1991014	rs1878745	A	G	0.06	0.1	Known	Low	0.1	0	0	0	0.143	0	0	0.4
1	1991089	NA	G	A	0.145	0.25	Known	Modifier	0.5	NaN	0.5	0.25	0	0.2	0	0
1	1991123	rs1878746	G	A	0.097	0.1	Known	Modifier	0	NaN	0	0	0.143	0	0	0.4
1	2005740	NA	T	C	0.379	> 25%	Known	Modifier	0.3	0.25	0.167	0.312	0.643	0.562	0.3	0.5
1	2077409	rs385039	A	G	0.581	> 25%	Known	Modifier	0.5	NaN	0.75	0.625	0.5	0.5	0.7	0.5
1	2106816	NA	C	T	0.016	Singleton	Novel	Modifier	0	NaN	0	0	0	0.1	0	0
1	2106819	NA	T	C	0.016	Singleton	Novel	Modifier	0	NaN	0	0	0	0.1	0	0
1	2113266	rs262689	G	A	0.603	> 25%	Known	Modifier	0.6	0.833	0.75	0.625	0.357	0.438	0.7	0.6
1	2113378	rs61751922	A	G	0.032	2-4 Alleles	Known	Modifier	0	NaN	0	0	0.143	0	0	0
1	2113565	rs262688	T	G	0.597	> 25%	Known	Modifier	0.5	NaN	0.75	0.625	0.5	0.5	0.7	0.6
1	2117558	rs3123595	C	T	0.017	2-4 Alleles	Known	Modifier	0	0	0	0	0.143	0	0	0
1	2117615	NA	C	A	0.028	2-4 Alleles	Novel	Modifier	0.1	0	0.167	0	0	0	0	0
1	2121118	rs2503701	C	T	0.597	> 25%	Known	Modifier	1	NaN	0.75	0.625	0.857	0.9	0.3	0
1	2121550	NA	C	A	0.008621	Singleton	Novel	Low	0	0	0.083	0	0	0	0	0
1	2121739	NA	G	A	0.008621	Singleton	Novel	Moderate	0	0	0	0	0	0	0.1	0
1	2125172	rs1058411	G	A	0.019	2-4 Alleles	Known	Moderate	0	0	0	0	0.143	0	0	0
1	2126139	NA	C	G	1	> 25%	Known	Modifier	1	1	1	1	NaN	1	NaN	NaN
1	2144788	NA	A	G	0.017	2-4 Alleles	Known	Moderate	0	0	0	0	0.143	0	0	0
1	2144982	rs2480714	G	T	0.956	> 25%	Known	Moderate	1	1	1	1	1	1	1	0.6
1	2160802	NA	C	A	0.018	2-4 Alleles	Novel	High	0.1	0	0	0.033	0	0	0	0
1	2235662	rs2645073	G	A	0.887	> 25%	Known	Modifier	1	NaN	1	0.625	0.786	0.9	1	1
1	2235672	rs2843159	C	T	0.887	> 25%	Known	Modifier	1	NaN	1	0.625	0.786	0.9	1	1
1	2238237	rs2230008	A	T	0.008621	Singleton	Known	Modifier	0	0	0	0	0.071	0	0	0
1	2252759	rs35513983	A	G	0.371	> 25%	Known	Modifier	0.5	NaN	0	0	0.714	0.2	0.6	0.4
1	2255569	rs61729821	C	T	0.017	2-4 Alleles	Known	Moderate	0	0	0	0	0.143	0	0	0
1	2255633	rs3737639	G	A	0.355	> 25%	Known	Modifier	0.5	NaN	0	0	0.714	0.1	0.6	0.4
1	2286920	rs55721639	C	T	0.017	2-4 Alleles	Known	Modifier	0	0	0	0	0.143	0	0	0
1	2286947	rs1039100	A	G	1	> 25%	Known	Modifier	1	NaN	1	1	1	1	1	1
1	2288852	rs2645087	G	A	0.694	> 25%	Known	Modifier	1	NaN	0.75	0.75	0.786	0.8	0.4	0.6
1	2310470	rs903902	A	T	0.306	> 25%	Known	Modifier	0.5	NaN	0	0.625	0.571	0	0.5	0
1	2316583	rs12565955	C	T	0.306	> 25%	Known	Modifier	0.5	NaN	0	0.625	0.571	0	0.5	0
1	2332391	rs12037485	C	T	0.532	> 25%	Known	Modifier	0.5	NaN	0.375	0.375	0.357	0.9	0.8	0.4
1	2337277	rs11586985	C	T	0.008621	Singleton	Known	Low	0	0	0	0.031	0	0	0	0
1	2338126	NA	C	A	0.5	> 25%	Known	Modifier	0.6	0.583	0.25	0.4	0.357	0.75	0.8	0.4
1	2340200	NA	T	C	0.724	> 25%	Known	Low	0.7	0.917	1	0.469	0.429	0.938	0.8	1
1	2399119	rs2494632	A	G	0.977	> 25%	Known	Modifier	1	1	1	1	0.929	0.9	1	1
1	2399149	rs2494631	A	G	0.968	> 25%	Known	Modifier	1	NaN	1	1	0.929	0.9	1	1
1	2409892	rs12727342	A	G	0.742	> 25%	Known	Modifier	0.5	NaN	0.75	0.625	0.857	0.3	1	0.9
1	2411451	rs10797428	A	G	0.71	> 25%	Known	Modifier	0.5	NaN	0.75	0.625	0.714	0.3	1	0.9
1	2418625	rs7512269	C	T	0.259	> 25%	Known	Low	0.2	0	0.25	0.25	0.357	0.688	0	0.1
1	2422614	rs2477699	G	A	0.984	> 25%	Known	Modifier	1	NaN	1	1	1	1	0.9	1
1	2422778	NA	G	A	0.048	2-4 Alleles	Novel	Low	0	NaN	0	0.125	0	0.2	0	0
1	2426313	NA	G	A	0.034	0.1	Known	Moderate	0	0	0	0	0	0.062	0	0.3
1	2430086	NA	G	GGTGGGGGCC	0.017	2-4 Alleles	Known	Modifier	0	0	0.083	0	0	0.062	0	0
1	2430249	NA	C	T	0.008621	Singleton	Known	Moderate	0	0	0	0	0	0.062	0	0
1	2430617	rs2296442	C	T	0.414	> 25%	Known	Low	0.6	0.083	0.333	0.156	1	0.75	0.1	0.5
1	2431007	NA	G	A	0.016	Singleton	Novel	Modifier	0	NaN	0	0	0.071	0	0	0
1	2431057	rs2477707	C	T	0.468	> 25%	Known	Modifier	0.5	NaN	0.625	0.875	0	0.2	0.9	0.5
1	2433900	rs12736998	C	T	0.414	> 25%	Known	Modifier	0.6	0.083	0.333	0.156	1	0.75	0.1	0.5
1	2435775	NA	C	T	0.017	2-4 Alleles	Known	Moderate	0	0.167	0	0	0	0	0	0
1	2436440	NA	C	G	0.008621	Singleton	Novel	Moderate	0	0	0	0	0	0.062	0	0
1	2436455	NA	C	T	0.008621	Singleton	Known	Moderate	0	0	0	0	0.071	0	0	0
1	2436528	NA	G	A	0.008621	Singleton	Known	Moderate	0	0	0	0	0	0.062	0	0
1	2440595	NA	C	A	0.016	Singleton	Novel	Modifier	0	NaN	0	0	0.071	0	0	0
1	2441358	rs2494620	T	C	0.526	> 25%	Known	Moderate	0.4	0.5	0.667	0.812	0	0.188	0.9	0.5
1	2441392	rs2494619	T	C	0.468	> 25%	Known	Modifier	0.5	NaN	0.625	0.875	0	0.2	0.9	0.5
1	2441493	NA	C	T	0.016	Singleton	Novel	Low	0	NaN	0	0	0	0	0.1	0
1	2444414	rs7535528	G	A	0.172	0.25	Known	Moderate	0.3	0.083	0.083	0	0.643	0.062	0.1	0.4
1	2444469	NA	G	A	0.028	2-4 Alleles	Known	Moderate	0	0	0.167	0	0	0.062	0	0
1	2445406	rs2247308	A	G	0.468	> 25%	Known	Modifier	0.5	NaN	0.625	0.875	0	0.2	0.9	0.5
1	2446818	NA	G	C	0.008621	Singleton	Known	Modifier	0	0	0	0	0	0.062	0	0
1	2447177	NA	G	A	0.016	Singleton	Known	Modifier	0	NaN	0.125	0	0	0	0	0
1	2452569	rs2985862	T	C	0.87	> 25%	Known	Low	1	0.583	1	0.958	NaN	0.833	NaN	NaN
1	2461036	NA	C	CG	0.008621	Singleton	Novel	High	0	0	0	0	0	0	0.1	0
1	2461073	NA	C	T	0.008621	Singleton	Known	Low	0	0	0	0	0	0.062	0	0
1	2487663	rs2227312	C	A	0.533	> 25%	Known	Modifier	0.125	1	0.625	0.9	0	0.286	0.8	0.5
1	2487766	NA	T	C	0.672	> 25%	Known	Modifier	0.4	0.917	0.75	0.969	0	0.438	0.8	0.8
1	2488153	rs4870	A	G	0.655	> 25%	Known	Moderate	0.4	0.917	0.75	0.969	0	0.438	0.9	0.5
1	2489200	rs2234158	C	T	0.034	0.1	Known	Low	0	0	0	0	0	0.062	0	0.3
1	2489768	rs59964805	T	C	0.032	2-4 Alleles	Known	Modifier	0	NaN	0	0	0.143	0	0	0
1	2490898	NA	C	A	0.675	> 25%	Known	Modifier	0.4	0.917	0.75	0.967	0	0.5	0.8	0.8
1	2490922	rs11573978	G	T	0.034	0.1	Known	Modifier	0	0	0	0	0	0.062	0	0.3
1	2490942	NA	C	A	0.681	> 25%	Known	Modifier	0.4	0.917	0.75	0.969	0	0.5	0.8	0.8
1	2491060	rs11573979	C	T	0.034	0.1	Known	Modifier	0	0	0	0	0	0.062	0	0.3
1	2491205	rs2234161	C	T	0.675	> 25%	Known	Modifier	0.4	0.917	0.75	0.967	0	0.5	0.8	0.8
1	2491305	NA	C	T	0.034	0.1	Known	Low	0	0	0	0	0	0.062	0	0.3
1	2494330	rs2234167	G	A	0.043	0.1	Known	Moderate	0.1	0	0	0.031	0.143	0.062	0	0
1	2518410	rs143250534	C	T	0.065	0.1	Known	Modifier	0	NaN	0	0	0	0.1	0	0.3
1	2519968	NA	G	GGC	0.008772	Singleton	Known	Modifier	0	0	0	0	0.071	0	0	0
1	2520302	rs6667564	T	C	0.613	> 25%	Known	Modifier	0.5	NaN	0.625	1	0.143	0.5	0.9	0.8
1	2522392	NA	G	A	0.067	2-4 Alleles	Known	Modifier	0.5	0	0	0	NaN	0	NaN	NaN
1	2522406	NA	C	A	0.023	Singleton	Novel	Modifier	0	0	0	0.05	NaN	0	NaN	NaN
1	2522415	NA	C	T	0.021	Singleton	Known	Modifier	0	0	0	0.05	NaN	0	NaN	NaN
1	2522440	NA	GGCATC	G	0.008621	Singleton	Novel	High	0	0	0	0.031	0	0	0	0
1	2523344	rs143856922	T	A	0.065	0.1	Known	Modifier	0	NaN	0	0	0	0.1	0	0.3
1	2524205	rs745368	C	T	0.516	> 25%	Known	Modifier	0.5	NaN	0.625	1	0	0.4	0.9	0.5
1	2525260	NA	G	A	0.008772	Singleton	Known	Low	0	0	0	0	0.071	0	0	0
1	2526746	rs3748816	A	G	0.664	> 25%	Known	Moderate	0.3	0.917	0.75	0.938	0	0.438	0.9	0.8
1	2527457	rs12406796	C	T	0.043	0.1	Known	Low	0	0	0.167	0	0	0.125	0	0.1
1	2528133	rs2843401	T	C	0.484	> 25%	Known	Low	0.5	NaN	0.375	0	1	0.6	0.1	0.5
1	2530259	rs532677907	G	GGA	0.065	0.1	Known	Modifier	0	NaN	0	0	0	0.1	0	0.3
1	2530259	rs767195977	G	GGA	0.065	0.1	Known	Modifier	0	NaN	0	0	0	0.1	0	0.3
1	2530341	rs34705971	A	AG	0.484	> 25%	Known	Modifier	0.5	NaN	0.375	0	1	0.6	0.1	0.5
1	2530341	rs397760354	A	AG	0.484	> 25%	Known	Modifier	0.5	NaN	0.375	0	1	0.6	0.1	0.5
1	2535275	rs74047740	C	T	0.032	2-4 Alleles	Known	Modifier	0	NaN	0	0	0.143	0	0	0
1	2535613	rs4648562	C	A	0.621	> 25%	Known	Low	0.3	0.917	0.667	0.938	0	0.375	0.9	0.5
1	2535758	rs4648652	A	G	0.581	> 25%	Known	Modifier	0.5	NaN	0.625	1	0	0.5	0.9	0.8
1	2537095	rs78506337	G	A	0.516	> 25%	Known	Modifier	0.5	NaN	0.625	1	0	0.4	0.9	0.5
1	2541189	rs143947527	C	T	0.017	2-4 Alleles	Known	Moderate	0	0	0	0.062	0	0	0	0
1	2541269	rs10797440	A	G	0.634	> 25%	Known	Low	0.2	0.8	0.75	0.933	0	0.438	0.9	0.8
1	2542653	rs10910111	A	G	0.664	> 25%	Known	Modifier	0.3	0.917	0.75	0.938	0	0.438	0.9	0.8
1	2542904	NA	G	T	0.017	Singleton	Novel	Modifier	0	NaN	0	0	0	0	0	0.1
1	2542919	NA	G	T	0.016	Singleton	Novel	Modifier	0	NaN	0	0	0	0	0	0.1
1	2560818	NA	CCAG	C	0.06	0.1	Known	Moderate	0.1	0.167	0	0.094	0	0.062	0	0
1	2560882	rs4648658	G	A	0.336	> 25%	Known	Low	0.7	0.083	0.25	0.062	1	0.562	0.1	0.2
1	2560903	rs4648659	T	G	0.36	> 25%	Known	Low	0.7	0	0.25	0.067	1	0.562	0.1	0.5
1	2560975	rs559249154	C	CAGGGGAG	0.048	2-4 Alleles	Known	Modifier	0	NaN	0	0	0	0.1	0	0.2
1	2573120	NA	C	T	0.008621	Singleton	Known	Moderate	0	0	0	0	0.071	0	0	0
1	2573162	NA	T	C	0.008621	Singleton	Novel	Moderate	0	0	0	0	0	0.062	0	0
1	2573199	rs4648662	A	G	0.991	> 25%	Known	Low	1	0.917	1	1	1	1	1	1
1	2575733	rs72849544	C	G	0.017	2-4 Alleles	Known	Low	0	0	0	0	0.143	0	0	0
1	2577019	NA	C	T	0.016	Singleton	Known	Modifier	0	NaN	0	0	0.071	0	0	0
1	2700337	rs57158430	T	C	0.032	2-4 Alleles	Known	Modifier	0	NaN	0	0	0.143	0	0	0
1	2700372	rs4648390	C	T	0.516	> 25%	Known	Modifier	0.5	NaN	0.625	1	0	0.4	0.9	0.5
1	2702372	rs10910011	G	A	0.017	2-4 Alleles	Known	Modifier	0	0	0	0	0.143	0	0	0
1	2702399	NA	C	A	0.052	0.1	Known	Moderate	0	0.083	0	0	0	0	0.5	0
1	2702595	rs140362845	G	A	0.065	0.1	Known	Low	0	NaN	0	0	0	0.1	0	0.3
1	2704380	NA	C	G	0.016	Singleton	Novel	Modifier	0.5	NaN	0	0	0	0	0	0
1	2938265	NA	C	T	0.336	> 25%	Known	Low	0.2	0.333	0	0.464	0.5	0.438	0	0.4
1	2938407	rs4013154	CAGA	C	0.328	> 25%	Known	Moderate	0.2	0.333	0	0.406	0.5	0.5	0	0.4
1	2938697	NA	T	G	0.345	> 25%	Known	Low	0.2	0.417	0	0.438	0.5	0.5	0	0.4
1	2938887	rs61745278	G	A	0.017	2-4 Alleles	Known	Moderate	0	0	0	0	0.143	0	0	0
1	2984087	rs2297829	C	A	0.586	> 25%	Known	Modifier	0.6	0.583	1	0.594	0.286	0.312	0.9	0.6
1	2985885	NA	C	G	0.76	> 25%	Known	Modifier	0.75	0.6	1	0.864	NaN	0.5	NaN	NaN
1	3301721	rs2282198	C	T	0.426	> 25%	Known	Low	0.25	0.167	0.25	0.75	NaN	0	NaN	NaN
1	3312914	rs871822	T	G	0.672	> 25%	Known	Modifier	0.5	0.5	1	0.781	0.5	0.625	0.7	0.6
1	3319461	rs61756439	C	T	0.026	2-4 Alleles	Known	Low	0.1	0	0	0	0.071	0	0	0.1
1	3322124	NA	C	T	0.026	2-4 Alleles	Known	Low	0	0	0	0	0	0	0	0.3
1	3327805	rs57382922	C	T	0.032	2-4 Alleles	Known	Modifier	0	NaN	0	0	0.143	0	0	0
1	3328358	NA	T	C	1	> 25%	Known	Moderate	1	1	1	1	1	1	1	1
1	3331193	rs3819970	G	A	0.19	0.25	Known	Low	0.3	0.25	0	0.062	0.357	0.188	0.3	0.3
1	3342804	NA	G	T	0.306	> 25%	Known	Modifier	0.5	NaN	0.25	0.25	0.429	0.2	0.3	0.3
1	3347516	NA	A	G	0.026	2-4 Alleles	Novel	Moderate	0	0	0	0.094	0	0	0	0
1	3383868	NA	G	T	0.037	2-4 Alleles	Novel	Low	0	0	0	0.042	NaN	0.167	NaN	NaN
1	3383898	rs6424078	A	G	0.556	> 25%	Known	Low	0.75	0.583	0.75	0.375	NaN	0.833	NaN	NaN
1	3385330	rs2493249	T	C	1	> 25%	Known	Modifier	1	NaN	1	1	1	1	1	1
1	3388406	rs72633372	A	G	0.387	> 25%	Known	Modifier	0	NaN	0	0.375	0.5	0.3	0.5	0.6
1	3389727	rs2185639	C	T	0.552	> 25%	Known	Moderate	0.8	0.5	0.917	0.406	0.357	0.75	0.5	0.4
1	3390238	rs2493323	T	A	1	> 25%	Known	Modifier	1	NaN	1	1	1	1	1	1
1	3394456	rs4638054	T	C	1	> 25%	Known	Low	1	1	1	1	1	1	1	1
1	3394464	NA	G	T	0.017	2-4 Alleles	Known	Moderate	0	0	0	0	0	0.125	0	0
1	3395039	rs10797395	G	A	0.552	> 25%	Known	Low	0.8	0.5	0.917	0.406	0.357	0.75	0.5	0.4
1	3395174	NA	C	A	0.463	> 25%	Known	Low	0.25	0.417	0.25	0.667	NaN	0.167	NaN	NaN
1	3395973	NA	A	C	0.183	0.25	Novel	Modifier	0.5	NaN	0.25	0.5	0.071	0.2	0	0.2
1	3395973	NA	ACC	A	0.383	> 25%	Novel	Modifier	0.5	NaN	0.5	0.333	0.214	0.4	0.5	0.4
1	3395978	NA	C	A	0.016	Singleton	Novel	Modifier	0	NaN	0	0.125	0	0	0	0
1	3407007	rs2821039	G	A	0.613	> 25%	Known	Modifier	0	NaN	0.75	0.625	0.643	0.3	1	0.5
1	3407043	rs2794321	G	T	0.543	> 25%	Known	Modifier	0.1	0.333	0.833	0.688	0.5	0.25	1	0.5
1	3407065	rs74050546	G	T	0.017	2-4 Alleles	Known	Modifier	0	0	0	0	0.143	0	0	0
1	3407367	rs2487667	G	A	0.565	> 25%	Known	Modifier	0	NaN	0.625	0.625	0.5	0.3	1	0.5
1	3407560	rs74050547	C	T	0.032	2-4 Alleles	Known	Modifier	0	NaN	0	0	0.143	0	0	0
1	3409272	rs61746548	C	T	0.017	2-4 Alleles	Known	Moderate	0	0	0	0	0.143	0	0	0
1	3410410	NA	C	T	0.017	2-4 Alleles	Known	Moderate	0	0	0	0.031	0	0.062	0	0
1	3410581	rs61746168	G	A	0.56	> 25%	Known	Moderate	0.1	0.333	0.833	0.688	0.643	0.25	1	0.5
1	3410644	rs61742508	A	G	0.544	> 25%	Known	Moderate	0.1	0.333	0.833	0.625	0.643	0.214	1	0.5
1	3410973	NA	C	T	0.017	2-4 Alleles	Known	Moderate	0	0	0	0.031	0	0.062	0	0
1	3411038	rs61730954	G	A	0.534	> 25%	Known	Low	0.1	0.333	0.833	0.688	0.5	0.188	1	0.5
1	3411184	rs78747258	G	A	0.534	> 25%	Known	Low	0.1	0.333	0.833	0.688	0.5	0.188	1	0.5
1	3411367	rs7516439	T	C	0.581	> 25%	Known	Modifier	0	NaN	0.75	0.625	0.571	0.2	1	0.5
1	3411396	rs77610498	T	C	0.565	> 25%	Known	Modifier	0	NaN	0.75	0.625	0.5	0.2	1	0.5
1	3412575	NA	C	T	0.018	2-4 Alleles	Known	Low	0	0	0	0.033	0	0.062	0	0
1	3413153	rs2821033	G	A	0.565	> 25%	Known	Modifier	0	NaN	0.75	0.625	0.5	0.2	1	0.5
1	3413330	NA	A	ACCG	0.008929	Singleton	Novel	Moderate	0	0	0	0.036	0	0	0	0
1	3413868	rs4648506	C	G	0.373	> 25%	Known	Moderate	0.6	0.4	0.167	0.607	0.357	0.125	0	0.5
1	3414105	rs10909951	C	T	0.31	> 25%	Known	Modifier	0.8	0.667	0.167	0.125	0.214	0.562	0	0.2
1	3416449	rs7553399	C	A	0.543	> 25%	Known	Moderate	0.8	0.583	0.167	0.781	0.429	0.625	0	0.5
1	3416680	rs149013695	G	A	0.034	2-4 Alleles	Known	Modifier	0	NaN	0	0.167	0	0.1	0	0
1	3417131	rs2821031	A	G	0.952	> 25%	Known	Modifier	1	NaN	1	0.875	1	0.8	1	1
1	3418391	rs4648508	C	T	0.259	> 25%	Known	Low	0.1	0	0	0.625	0.214	0.188	0	0.3
1	3421600	rs146805896	TCAAGGCAACACCGGTAG	T	0.065	0.1	Known	Modifier	0	NaN	0	0.125	0.071	0.2	0	0
1	3421600	rs60864742	TCAAGGCAACACCGGTAG	T	0.065	0.1	Known	Modifier	0	NaN	0	0.125	0.071	0.2	0	0
1	3421625	rs148387225	ACACCGGTAGCAAGGCAC	A	0.032	2-4 Alleles	Known	Modifier	0.5	NaN	0	0	0	0.1	0	0
1	3421658	rs2821009	A	T	0.613	> 25%	Known	Modifier	0.5	NaN	0.75	0.375	0.571	0.7	0.8	0.5
1	3421897	rs2821008	A	G	0.43	> 25%	Known	Moderate	0.2	0.25	0.833	0.2	0.5	0.5	0.8	0.5
1	3421962	NA	C	CCG	0.058	2-4 Alleles	Known	Modifier	0	NaN	0	0.125	0	0	0.333	0
1	3421962	NA	C	CCCG	0.096	0.1	Known	Modifier	0	NaN	0	0.125	0	0.2	0	0.2
1	3422032	rs183577024	G	A	0.017	2-4 Alleles	Known	Low	0	0	0	0	0.143	0	0	0
1	3422144	rs2105305	G	C	0.532	> 25%	Known	Modifier	0.5	NaN	0.75	0.25	0.429	0.5	0.8	0.5
1	3422582	rs113120888	T	C	0.032	2-4 Alleles	Known	Modifier	0	NaN	0	0	0.143	0	0	0
1	3422642	rs2247236	A	G	0.548	> 25%	Known	Modifier	0.5	NaN	0.75	0.25	0.5	0.5	0.8	0.5
1	3424508	rs41315296	G	A	0.032	2-4 Alleles	Known	Modifier	0.5	NaN	0	0	0	0.1	0	0
1	3425183	rs61735125	G	A	0.043	0.1	Known	Low	0.1	0	0	0	0.143	0.125	0	0
1	3426594	rs2821005	A	G	0.451	> 25%	Known	Low	0.125	0.2	0.75	0.346	0.5	0.5	0.8	0.5
1	3426693	rs2821004	A	G	0.484	> 25%	Known	Low	0	NaN	0.75	0.25	0.357	0.4	0.8	0.5
1	3426717	rs2821003	A	C	0.548	> 25%	Known	Low	0.5	NaN	0.75	0.25	0.5	0.5	0.8	0.5
1	3427351	NA	A	G	0.269	> 25%	Known	Low	0.125	0.333	1	0.208	NaN	0.333	NaN	NaN
1	3427485	rs2794360	G	A	0.484	> 25%	Known	Modifier	0	NaN	0.75	0.25	0.357	0.4	0.8	0.5
1	3427514	rs146093263	GCACACGCCCCCACC	G	0.032	2-4 Alleles	Known	Modifier	0.5	NaN	0	0	0	0.1	0	0
1	3427514	rs376259035	GCACACGCCCCCACC	G	0.032	2-4 Alleles	Known	Modifier	0.5	NaN	0	0	0	0.1	0	0
1	3428160	rs2820999	T	G	0.517	> 25%	Known	Low	0.3	0.417	0.833	0.312	0.571	0.688	0.8	0.5
1	3428608	rs11585362	G	A	0.078	0.1	Known	Moderate	0.1	0.083	0	0.094	0.071	0.188	0	0
1	3428747	rs2820998	T	C	0.484	> 25%	Known	Low	0	NaN	0.75	0.25	0.357	0.4	0.8	0.5
1	3432278	rs12045137	C	G	0.05	2-4 Alleles	Known	Modifier	0	NaN	0	0.125	0.083	0.1	0	0
1	3440647	rs2794322	T	C	0.952	> 25%	Known	Modifier	0.5	NaN	1	1	1	0.8	1	1
1	3440824	NA	G	A	0.065	0.1	Known	Low	0	NaN	0	0	0.071	0	0	0.3
1	3447797	rs4648521	G	A	0.021	Singleton	Known	Low	0	0	0	0	NaN	0.167	NaN	NaN
1	3496479	rs2794340	T	C	0.946	> 25%	Known	Moderate	0.8	1	1	1	0.929	0.875	0.9	1
1	3511934	rs7513275	A	G	0.224	0.25	Known	Moderate	0	0.083	0	0.531	0.214	0.062	0.1	0.3
1	3518944	rs7521546	T	C	0.383	> 25%	Known	Modifier	0.5	NaN	0.375	0.375	0.25	0.5	0.4	0.4
1	3519179	NA	C	T	0.758	> 25%	Known	Low	0.5	NaN	0.625	1	0.786	0.7	0.7	0.8
1	3527850	NA	C	T	0.032	2-4 Alleles	Novel	Modifier	0	NaN	0	0	0	0	0	0.2
1	3527944	rs10797402	C	G	1	> 25%	Known	Modifier	1	NaN	1	1	1	1	1	1
1	3528030	NA	G	T	0.016	Singleton	Novel	Modifier	0	NaN	0	0	0	0	0	0.1
1	3528082	rs10797403	T	C	0.984	> 25%	Known	Modifier	1	NaN	1	0.875	1	1	1	1
1	3542106	rs3838971	T	TG	0.113	0.25	Known	Low	0	NaN	0	0	0.143	0.3	0.2	0
1	3542321	NA	C	T	0.043	0.1	Known	Moderate	0	0.083	0	0	0.286	0	0	0
1	3543951	rs16823922	G	A	0.048	2-4 Alleles	Known	Modifier	0	NaN	0	0	0	0	0	0.3
1	3544235	rs5772111	TA	T	0.113	0.25	Known	Modifier	0	NaN	0	0	0.143	0.3	0.2	0
1	3544868	rs16823926	C	T	0.032	2-4 Alleles	Known	Modifier	0	NaN	0	0	0	0	0	0.2
1	3547969	rs180862162	G	A	0.028	2-4 Alleles	Known	Modifier	0	0	0	0	0	0	0	0.3
1	3548136	rs2760321	T	C	0.922	> 25%	Known	Low	1	0.833	1	0.969	0.643	1	0.9	1
1	3548832	NA	G	C	0.612	> 25%	Known	Moderate	0.6	0.333	0.75	0.906	0.5	0.438	0.4	0.5
1	3551792	rs2296034	G	A	0.026	2-4 Alleles	Known	Low	0	0	0	0	0	0	0	0.3
1	3555428	NA	G	T	0.113	0.25	Known	Modifier	0	NaN	0	0	0.143	0.3	0.2	0
1	3563346	NA	C	T	0.017	2-4 Alleles	Known	Moderate	0.1	0	0	0	0	0	0	0.1
1	3566610	NA	G	A	0.032	2-4 Alleles	Novel	Modifier	0	NaN	0	0	0	0	0	0.2
1	3566625	rs145464993	AGCAGGCTG	A	0.194	0.25	Known	Modifier	0.5	NaN	0.375	0	0	0.3	0.3	0.2
1	3598900	NA	G	A	0.452	> 25%	Known	Modifier	0.5	NaN	0.125	0.625	0.714	0.3	0.2	0.6
1	3598910	rs1801173	C	T	0.452	> 25%	Known	Low	0.5	NaN	0.125	0.625	0.714	0.3	0.2	0.6
1	3607520	rs3765730	G	A	0.129	0.25	Known	Modifier	0.2	0	0.25	0.031	0	0.375	0	0.3
1	3607532	rs12122732	G	A	0.293	> 25%	Known	Modifier	0.5	0.417	0.667	0.062	0.071	0.062	0.7	0.5
1	3638659	NA	G	A	0.008621	Singleton	Known	Moderate	0	0.083	0	0	0	0	0	0
1	3638674	rs1801174	C	T	0.362	> 25%	Known	Low	0.7	0.417	0.667	0.156	0.071	0.25	0.7	0.5
1	3644715	rs12046074	C	T	0.008621	Singleton	Known	Low	0	0	0.083	0	0	0	0	0
1	3644754	rs12048341	T	C	0.008621	Singleton	Known	Low	0	0	0.083	0	0	0	0	0
1	3644805	rs2236366	A	G	0.016	Singleton	Known	Modifier	0	NaN	0	0	0.071	0	0	0
1	3644858	rs2236365	G	C	0.016	Singleton	Known	Modifier	0	NaN	0	0	0.071	0	0	0
1	3646192	rs1885867	G	A	0.362	> 25%	Known	Modifier	0.7	0.417	0.667	0.156	0.071	0.25	0.7	0.5
1	3646214	rs1885866	T	C	0.362	> 25%	Known	Modifier	0.7	0.417	0.667	0.156	0.071	0.25	0.7	0.5
1	3646291	NA	G	A	0.371	> 25%	Known	Modifier	0.5	NaN	0.625	0.25	0.071	0.2	0.7	0.5
1	3647962	rs1745813	T	C	0.355	> 25%	Known	Modifier	0.5	NaN	0.625	0.25	0	0.2	0.7	0.5
1	3649403	rs61735051	G	A	0.008621	Singleton	Known	Low	0	0	0.083	0	0	0	0	0
1	3649562	rs9662633	G	A	0.008621	Singleton	Known	Low	0	0	0.083	0	0	0	0	0
1	3659742	rs2298223	C	T	0.276	> 25%	Known	Modifier	0	0.583	0.083	0.625	0.286	0	0	0
1	3662398	NA	G	A	0.008621	Singleton	Known	Modifier	0	0	0	0	0.071	0	0	0
1	3662845	rs3737589	A	G	0.435	> 25%	Known	Modifier	0.5	NaN	0.625	0.875	0.357	0	0.4	0.5
1	3669172	NA	C	T	0.008621	Singleton	Known	Moderate	0	0	0	0	0.071	0	0	0
1	3669201	rs10797410	A	G	0.56	> 25%	Known	Low	0.6	1	0.75	0.719	0.357	0.062	0.4	0.5
1	3669205	rs10910021	C	G	0.56	> 25%	Known	Moderate	0.6	1	0.75	0.719	0.357	0.062	0.4	0.5
1	3669272	NA	G	A	0.034	0.1	Known	Moderate	0.2	0	0	0	0.143	0	0	0
1	3670652	rs149705892	TTGTC	T	0.113	0.25	Known	Modifier	0	NaN	0	0.375	0.286	0	0	0
1	3670652	rs368281276	TTGTC	T	0.113	0.25	Known	Modifier	0	NaN	0	0.375	0.286	0	0	0
1	3677933	rs1181883	T	C	0.638	> 25%	Known	Moderate	0.7	1	0.75	0.781	0.357	0.25	0.7	0.5
1	3679139	rs1181879	T	C	0.5	> 25%	Known	Modifier	0.5	NaN	0.625	0.875	0.357	0.2	0.7	0.4
1	3679146	rs4648556	G	A	0.29	> 25%	Known	Modifier	0.5	NaN	0.625	0.5	0	0	0.4	0.4
1	3679775	rs10910024	C	T	0.308	> 25%	Known	Moderate	0.625	0.5	0.625	0.2	0	0.143	0.4	0.5
1	3680029	NA	C	A	0.019	2-4 Alleles	Novel	Moderate	0	0	0.083	0	0	0	0	0.1
1	3683914	rs2275839	T	A	0.129	0.25	Known	Moderate	0	0.083	0.083	0.094	0.286	0.188	0	0.3
1	3686318	rs2275837	G	A	0.161	0.25	Known	Modifier	0	NaN	0	0.125	0.286	0.2	0	0.3
1	3686415	NA	C	T	0.017	2-4 Alleles	Known	Low	0.1	0	0.083	0	0	0	0	0
1	3697663	rs11547615	C	T	0.019	Singleton	Known	Moderate	0	0	0	0.042	NaN	0	NaN	NaN
1	3697915	NA	T	A	0.016	Singleton	Known	Modifier	0	NaN	0	0	0	0.1	0	0
1	3701557	NA	CA	C	0.113	0.25	Novel	Modifier	0	NaN	0.25	0.125	0.143	0.1	0.1	0
1	3701580	rs57217928	G	C	0.161	0.25	Known	Modifier	0	NaN	0	0.125	0.286	0.2	0	0.3
1	3701663	rs2298227	T	C	0.121	0.25	Known	Low	0	0.083	0.083	0.094	0.286	0.125	0	0.3
1	3703337	rs2368537	G	C	0.355	> 25%	Known	Modifier	0.5	NaN	0.875	0.25	0.286	0.2	0.3	0.3
1	3703710	rs2253143	G	A	0.233	0.25	Known	Low	0.3	0.583	0.083	0.125	0.214	0.125	0.6	0.1
1	3712858	NA	C	A	0.008621	Singleton	Novel	Low	0	0	0	0	0	0	0	0.1
1	3712860	NA	C	A	0.008621	Singleton	Novel	Moderate	0	0	0	0	0	0	0	0.1
1	3713027	NA	G	A	0.121	0.25	Known	Moderate	0	0.083	0.083	0.094	0.286	0.125	0	0.3
1	3713035	NA	C	T	0.008621	Singleton	Novel	Moderate	0	0	0	0	0	0	0.1	0
1	3731965	NA	G	A	0.008621	Singleton	Known	Modifier	0	0	0	0.031	0	0	0	0
1	3732103	rs4648409	T	C	0.419	> 25%	Known	Modifier	0.5	NaN	0.875	0.625	0.286	0.4	0.3	0.2
1	3732639	NA	T	A	0.419	> 25%	Known	Modifier	0.5	NaN	0.875	0.625	0.286	0.4	0.3	0.2
1	3732707	rs6702935	T	C	0.419	> 25%	Known	Modifier	0.5	NaN	0.875	0.625	0.286	0.4	0.3	0.2
1	3732782	rs6703035	T	C	0.581	> 25%	Known	Modifier	0.5	NaN	0.875	0.75	0.571	0.6	0.3	0.5
1	3742342	NA	T	G	0.052	0.1	Novel	Low	0.1	0.333	0	0	0	0	0	0.1
1	3743109	rs2275834	A	G	0.581	> 25%	Known	Modifier	0.5	NaN	0.875	0.75	0.571	0.6	0.3	0.5
1	3743132	rs4648344	T	C	0.016	Singleton	Known	Modifier	0	NaN	0	0	0.071	0	0	0
1	3743319	rs6663840	G	A	0.5	> 25%	Known	Modifier	0.4	0.25	0.833	0.75	0.214	0.562	0.3	0.2
1	3743350	rs58111155	G	C	0.161	0.25	Known	Modifier	0	NaN	0	0.125	0.286	0.2	0	0.3
1	3743391	rs6688969	C	T	0.419	> 25%	Known	Modifier	0.5	NaN	0.875	0.625	0.286	0.4	0.3	0.2
1	3745787	rs2275832	T	C	0.581	> 25%	Known	Modifier	0.5	NaN	0.875	0.75	0.571	0.6	0.3	0.5
1	3745924	rs2275831	G	A	0.491	> 25%	Known	Moderate	0.4	0.25	0.833	0.719	0.214	0.562	0.3	0.2
1	3746576	NA	G	T	0.016	Singleton	Novel	Modifier	0	NaN	0	0	0	0	0	0.1
1	3746583	rs2275828	G	T	0.403	> 25%	Known	Modifier	0.5	NaN	0.125	0.25	0.429	0.4	0.7	0.4
1	3746585	rs2275827	T	G	0.177	0.25	Known	Modifier	0	NaN	0	0.125	0.357	0.2	0	0.3
1	3746589	rs2275826	C	G	0.581	> 25%	Known	Modifier	0.5	NaN	0.125	0.375	0.786	0.6	0.7	0.7
1	3753032	NA	G	GT	0.145	0.25	Novel	Modifier	0	NaN	0.25	0	0.286	0.1	0	0.2
1	3753032	NA	GT	G	0.081	0.1	Novel	Modifier	0	NaN	0.125	0.25	0	0	0.2	0
1	3753136	rs2275824	A	T	0.362	> 25%	Known	Moderate	0.6	0.667	0.083	0.156	0.429	0.25	0.7	0.5
1	3755628	NA	T	C	0.008621	Singleton	Novel	Moderate	0	0	0	0	0.071	0	0	0
1	3755675	rs1891941	T	C	0.509	> 25%	Known	Low	0.6	0.75	0.167	0.281	0.786	0.438	0.7	0.8
1	3756155	rs2298224	T	C	0.097	0.1	Known	Modifier	0	NaN	0	0.125	0.214	0.2	0	0
1	3756226	rs61746709	C	T	0.06	0.1	Known	Low	0.2	0.083	0	0	0.214	0.062	0	0
1	3759784	rs10797347	A	G	0.509	> 25%	Known	Modifier	0.6	0.75	0.167	0.281	0.786	0.438	0.7	0.8
1	3761479	NA	C	T	0.362	> 25%	Known	Low	0.6	0.667	0.083	0.156	0.429	0.25	0.7	0.5
1	3761650	rs2275821	A	G	0.597	> 25%	Known	Modifier	0.5	NaN	0.125	0.375	0.786	0.6	0.7	0.8
1	3764216	rs10492942	C	T	0.016	Singleton	Known	Modifier	0	NaN	0	0	0.071	0	0	0
1	3765386	rs3765777	G	A	0.161	0.25	Known	Modifier	0	NaN	0	0.125	0.286	0.2	0	0.3
1	3769033	rs3819006	A	T	0.161	0.25	Known	Modifier	0	NaN	0	0.125	0.286	0.2	0	0.3
1	3769034	rs3819007	A	T	0.161	0.25	Known	Modifier	0	NaN	0	0.125	0.286	0.2	0	0.3
1	3774130	NA	A	G	0.161	0.25	Known	Modifier	0	NaN	0	0.125	0.286	0.2	0	0.3
1	3774138	rs12723005	T	C	0.161	0.25	Known	Modifier	0	NaN	0	0.125	0.286	0.2	0	0.3
1	3776989	rs12129902	C	T	0.019	Singleton	Known	Modifier	0	0	0	0.042	NaN	0	NaN	NaN
1	3782115	NA	G	A	0.016	Singleton	Known	Modifier	0	NaN	0	0	0.071	0	0	0
1	3782345	NA	C	G	0.069	0.1	Known	Modifier	0.1	0	0	0.031	0	0	0.6	0
1	3782608	rs10909809	C	T	0.355	> 25%	Known	Modifier	0	NaN	0.125	0.25	0.286	0.3	0.7	0.5
1	3786189	rs1141070	G	A	0.02	Singleton	Known	Low	0.125	0	0	0	NaN	0	NaN	NaN
1	3786245	rs12738235	G	A	0.267	> 25%	Known	Moderate	0.1	0.167	0.917	0.094	0.571	0.188	0	0.3
1	3786410	rs10909811	G	A	0.355	> 25%	Known	Modifier	0.5	NaN	0.875	0.125	0.571	0.2	0	0.3
1	3788978	NA	GA	G	0.083	0.1	Novel	Modifier	0	NaN	0	0	0	0.3	0.2	0
1	3789194	NA	G	GCGGCCC	0.435	> 25%	Novel	Modifier	0.5	NaN	0.875	0.125	0.571	0.3	0.1	0.6
1	3789195	NA	T	TGTCCCTGCCGC	0.435	> 25%	Novel	Modifier	0.5	NaN	0.875	0.125	0.571	0.3	0.1	0.6
1	3789195	rs11581401	T	C	0.016	Singleton	Known	Modifier	0	NaN	0	0	0	0	0	0.1
1	3800242	rs3205087	A	G	0.155	0.25	Known	Low	0.1	0	0	0.188	0.071	0.312	0.1	0.4
1	3806643	rs4520357	T	A	0.661	> 25%	Known	Low	0.5	NaN	1	0.625	0.643	0.5	0.7	0.6
1	3807258	rs12036962	G	C	0.466	> 25%	Known	Moderate	0.3	0.5	1	0.25	0.571	0.25	0.7	0.6
1	3807388	rs4131373	G	A	0.008621	Singleton	Known	Low	0	0	0	0.031	0	0	0	0
1	3807450	rs10909820	C	A	0.466	> 25%	Known	Moderate	0.3	0.5	1	0.25	0.571	0.25	0.7	0.6
1	3807593	rs4274008	G	C	1	> 25%	Known	Moderate	1	1	1	1	1	1	1	1
1	3809423	rs11807227	G	A	0.081	0.1	Known	Modifier	0	NaN	0	0.25	0.071	0.2	0	0
1	3816508	rs35131135	T	C	0.56	> 25%	Known	Modifier	0.5	NaN	1	0.625	0.4	0.4	0.5	0.625
1	3816683	rs113529609	A	G	0.008621	Singleton	Known	Modifier	0	0	0	0.031	0	0	0	0
1	3816854	rs61770363	G	A	0.081	0.1	Known	Modifier	0	NaN	0	0.25	0.071	0.2	0	0
1	4772053	rs1061968	T	C	0.922	> 25%	Known	Low	1	0.917	1	0.969	1	0.75	0.8	0.9
1	4772535	rs76065876	G	A	0.164	0.25	Known	Moderate	0.1	0	0.583	0	0.143	0	0.4	0.5
1	4772582	NA	GCCA	G	0.017	2-4 Alleles	Novel	Moderate	0	0	0	0.062	0	0	0	0
1	4772716	rs78250331	C	T	0.011	Singleton	Known	Low	0	0	0	0	0	0.071	0	0
1	4772717	NA	G	A	0.261	> 25%	Known	Moderate	0	0	0.6	0.167	0.214	0.286	0.3	0.5
1	4847594	rs11805709	C	T	0.457	> 25%	Known	Modifier	0.625	0.125	0	0.727	0.571	0.357	0.4	0.4
1	4847647	rs74799152	G	T	0.009615	Singleton	Known	Modifier	0	0	0	0	0.071	0	0	0
1	4847845	rs4654460	G	A	0.466	> 25%	Known	Modifier	0.7	0.333	0	0.688	0.571	0.312	0.4	0.4
1	5923788	rs11121648	T	G	0.194	0.25	Known	Modifier	1	NaN	0	0.375	0.357	0.2	0	0
1	5923802	rs533941857	CCAACTATGGGATGGTACCTGTCACCGCCCTGGGGCTTTTGGAAGACTGCT	C	0.048	2-4 Alleles	Known	Modifier	0	NaN	0	0	0	0	0.3	0
1	5926507	rs555164	T	C	0.25	> 25%	Known	Low	0.8	0.333	0	0.281	0.357	0.188	0	0
1	5927838	NA	T	C	0.069	0.1	Known	Moderate	0	0	0	0.219	0.071	0	0	0
1	5934490	rs868163	A	G	0.194	0.25	Known	Modifier	1	NaN	0	0.375	0.357	0.2	0	0
1	5934500	rs905467	T	C	0.21	0.25	Known	Modifier	1	NaN	0	0.5	0.357	0.2	0	0
1	5935162	rs1287637	A	T	0.81	> 25%	Known	High	1	0.583	1	1	0.643	0.938	0.6	0.3
1	5937091	rs1622955	T	C	0.726	> 25%	Known	Modifier	0	NaN	1	0.625	0.571	0.8	0.6	1
1	5937168	rs3747992	G	A	0.613	> 25%	Known	Low	0.125	0.5	1	0.533	0.357	0.833	0.6	1
1	5937174	NA	G	T	0.018	2-4 Alleles	Novel	Low	0	0	0	0.062	0	0	0	0
1	5937246	rs114545322	C	T	0.008621	Singleton	Known	Low	0	0	0	0	0.071	0	0	0
1	5937391	rs3747989	C	T	0.694	> 25%	Known	Modifier	0	NaN	1	0.625	0.429	0.8	0.6	1
1	5939517	rs150143271	CTTCT	C	0.016	Singleton	Known	Modifier	0	NaN	0	0	0.071	0	0	0
1	5939517	rs376584416	CTTCT	C	0.016	Singleton	Known	Modifier	0	NaN	0	0	0.071	0	0	0
1	5939544	NA	T	G	0.694	> 25%	Known	Modifier	0	NaN	1	0.625	0.429	0.8	0.6	1
1	5940216	NA	G	A	0.026	2-4 Alleles	Known	Moderate	0	0	0	0.094	0	0	0	0
1	5940243	rs17472401	G	A	0.008621	Singleton	Known	Moderate	0	0	0	0	0	0	0.1	0
1	5948677	rs2282281	G	A	0.698	> 25%	Known	Modifier	0.2	0.667	1	0.719	0.429	0.875	0.6	1
1	5950889	NA	G	A	0.016	Singleton	Known	Modifier	0	NaN	0	0	0.071	0	0	0
1	5965825	NA	C	A	0.008621	Singleton	Novel	Moderate	0	0	0	0.031	0	0	0	0
1	5969139	NA	G	C	0.026	2-4 Alleles	Known	Modifier	0	0	0	0	0	0	0	0.3
1	5969244	NA	C	G	0.008621	Singleton	Novel	Moderate	0	0	0	0	0.071	0	0	0
1	5987696	rs7520105	T	C	0.016	Singleton	Known	Modifier	0	NaN	0	0	0.071	0	0	0
1	6027167	rs875574	C	A	0.677	> 25%	Known	Modifier	0	NaN	1	0.625	0.357	0.8	0.6	1
1	6027252	rs875573	A	G	0.677	> 25%	Known	Modifier	0	NaN	1	0.625	0.357	0.8	0.6	1
1	6029086	NA	CA	C	0.532	> 25%	Novel	Modifier	0.5	NaN	0.75	0.5	0.429	0.7	0.3	0.6
1	6029086	NA	CAA	C	0.21	0.25	Novel	Modifier	0	NaN	0.125	0.25	0.071	0.2	0.3	0.4
1	6149053	rs2273043	C	T	0.06	0.1	Known	Moderate	0	0	0.25	0.125	0	0	0	0
1	6149122	rs2273042	G	A	0.052	0.1	Known	Modifier	0	0	0.25	0.094	0	0	0	0
1	6154675	NA	AGG	A	0.016	Singleton	Novel	Modifier	0	NaN	0.125	0	0	0	0	0
1	6157434	rs2311802	C	T	0.578	> 25%	Known	Modifier	0.7	0.833	0.083	0.312	0.786	0.688	0.7	1
1	6158562	rs2229002	A	G	0.629	> 25%	Known	Low	0.7	0.833	0.333	0.406	0.786	0.688	0.7	1
1	6159925	NA	G	A	0.008621	Singleton	Known	Modifier	0	0	0	0	0	0	0	0.1
1	6160048	NA	ACTGAAG	A	0.008929	Singleton	Novel	Modifier	0	0	0	0.036	0	0	0	0
1	6162054	rs6696489	T	C	0.655	> 25%	Known	Modifier	0.9	0.833	0.333	0.375	0.929	0.688	0.7	1
1	6165419	rs1883768	C	T	0.017	2-4 Alleles	Known	Modifier	0.2	0	0	0	0	0	0	0
1	6166337	rs144852211	C	T	0.008621	Singleton	Known	Modifier	0	0	0	0	0.071	0	0	0
1	6170069	NA	G	A	0.081	0.1	Known	Modifier	0	NaN	0.625	0	0	0	0	0
1	6170424	rs78789357	CG	C	0.532	> 25%	Known	Modifier	0	NaN	1	0.625	0.286	0.6	0.3	0.7
1	6171992	NA	C	A	0.258	> 25%	Known	Modifier	0	NaN	0.625	0.5	0.071	0.3	0.3	0
1	6181291	NA	GA	G	0.008621	Singleton	Novel	High	0	0	0	0.031	0	0	0	0
1	6181586	NA	C	T	0.008621	Singleton	Novel	Moderate	0	0.083	0	0	0	0	0	0
1	6184092	rs2843493	A	G	0.569	> 25%	Known	Moderate	0.6	0.25	1	0.719	0.143	0.625	0.3	0.7
1	6184192	rs2273041	A	G	0.481	> 25%	Known	Modifier	0.5	0.125	0.75	0.567	0.143	0.625	0.3	0.7
1	6185064	rs55930553	G	A	0.339	> 25%	Known	Modifier	0	NaN	0.75	0.5	0.143	0.5	0.3	0.1
1	6188779	NA	G	C	0.339	> 25%	Known	Modifier	0	NaN	0.75	0.5	0.143	0.5	0.3	0.1
1	6191632	NA	C	T	0.113	0.25	Known	Modifier	0	NaN	0	0	0	0.1	0	0.6
1	6194347	rs3765452	T	G	0.113	0.25	Known	Modifier	0	NaN	0	0	0	0.1	0	0.6
1	6196869	rs2250358	A	G	0.509	> 25%	Known	Low	0.6	0.25	0.75	0.594	0.143	0.625	0.3	0.7
1	6196875	NA	G	A	0.026	2-4 Alleles	Known	Low	0	0	0	0	0	0.188	0	0
1	6196943	rs2746066	A	G	0.452	> 25%	Known	Modifier	0	NaN	0.75	0.5	0.143	0.6	0.3	0.7
1	6196951	rs2785582	T	A	0.452	> 25%	Known	Modifier	0	NaN	0.75	0.5	0.143	0.6	0.3	0.7
1	6202423	rs41307755	C	A	0.016	Singleton	Known	Modifier	0	NaN	0	0	0.071	0	0	0
1	6203960	NA	G	A	0.017	2-4 Alleles	Known	Moderate	0	0	0	0	0.143	0	0	0
1	6204161	rs17436816	G	A	0.276	> 25%	Known	Low	0	0.25	0.667	0.5	0.071	0.125	0.2	0
1	6204222	rs17489787	C	G	0.097	0.1	Known	Low	0	NaN	0.125	0	0.071	0.2	0.1	0.1
1	6204266	rs9435102	A	G	0.468	> 25%	Known	Modifier	0	NaN	0.75	0.5	0.143	0.7	0.3	0.7
1	6206949	NA	TC	T	0.021	Singleton	Novel	Modifier	0	0.083	0	0	NaN	0	NaN	NaN
1	6209079	rs140895336	G	A	0.164	0.25	Known	Low	0	0.417	0.25	0	0.357	0.062	0.4	0.1
1	6209363	rs12565328	T	C	0.14	0.25	Known	Low	0.4	0.167	0.1	0.062	0	0.188	0	0.4
1	6211183	rs9434711	G	A	0.103	0.25	Known	Low	0.3	0.167	0	0.031	0	0.188	0	0.3
1	6215736	rs12074369	C	G	0.008621	Singleton	Known	Low	0	0	0	0.031	0	0	0	0
1	6239937	rs70981314	C	CG	1	2-4 Alleles	Known	Modifier	NaN	NaN	NaN	1	NaN	NaN	NaN	NaN
1	6257826	rs2294714	T	C	0.5	> 25%	Known	Modifier	1	NaN	0.5	0.375	0.429	0.3	0.9	0.4
1	6257856	rs2294713	G	A	0.548	> 25%	Known	Modifier	1	NaN	0.5	0.375	0.571	0.3	0.9	0.5
1	6259688	NA	C	G	0.032	2-4 Alleles	Novel	Modifier	0	NaN	0	0	0	0.2	0	0
1	6266793	NA	G	C	0.016	Singleton	Known	Low	0	NaN	0	0	0.071	0	0	0
1	6267531	rs12070387	C	T	0.009804	Singleton	Known	Moderate	0	0	0	0	0.071	0	0	0
1	6269021	rs114798118	C	T	0.008621	Singleton	Known	Low	0	0	0	0	0.071	0	0	0
1	6269340	rs4908865	A	G	0.008621	Singleton	Known	Low	0	0	0	0	0.071	0	0	0
1	6269768	rs59560709	T	G	0.016	Singleton	Known	Modifier	0	NaN	0	0	0.071	0	0	0
1	6270039	NA	G	C	0.008772	Singleton	Known	Modifier	0	0	0	0	0	0.062	0	0
1	6271125	rs1052598	A	G	0.008621	Singleton	Known	Low	0	0	0	0	0.071	0	0	0
1	6272078	rs12073329	G	A	0.008621	Singleton	Known	Moderate	0	0	0	0	0.071	0	0	0
1	6272136	rs145358377	GA	G	0.016	Singleton	Known	Modifier	0	NaN	0	0	0.071	0	0	0
1	6272137	NA	A	G	0.032	2-4 Alleles	Known	Modifier	0	NaN	0	0	0	0.1	0.1	0
1	6272813	NA	C	T	0.008621	Singleton	Known	Modifier	0	0	0	0	0.071	0	0	0
1	6278414	rs709209	A	G	0.06	0.1	Known	Moderate	0	0.25	0	0.062	0.071	0.062	0	0
1	6279370	rs846111	G	C	0.043	0.1	Known	Moderate	0	0.25	0	0.031	0	0.062	0	0
1	6285161	NA	C	A	0.008621	Singleton	Novel	Moderate	0	0	0	0	0	0	0	0.1
1	6295968	NA	C	A	0.25	2-4 Alleles	Novel	Moderate	0	NaN	NaN	0.5	NaN	0	NaN	NaN
1	6304454	rs114198341	A	G	0.043	0.1	Known	Moderate	0.1	0.25	0	0	0	0.062	0	0
1	6305201	rs188463518	A	C	0.008621	Singleton	Known	Moderate	0	0	0	0.031	0	0	0	0
1	6305292	rs61760836	C	A	0.983	> 25%	Known	Moderate	1	1	1	0.969	0.929	1	1	1
1	6305303	rs61760837	C	A	0.983	> 25%	Known	Low	1	1	1	0.969	0.929	1	1	1
1	6310008	NA	G	A	0.021	2-4 Alleles	Known	Moderate	0	0	0	0	0	0.143	0	0
1	6313938	rs12735670	C	T	0.943	> 25%	Known	Moderate	0.9	0.7	1	1	0.929	0.929	1	1
1	6314822	rs11590458	T	C	0.948	> 25%	Known	Low	0.9	0.75	1	1	0.929	0.938	1	1
1	6324747	NA	G	A	0.008621	Singleton	Known	Low	0	0	0	0	0.071	0	0	0
1	6387555	NA	ATAG	A	0.032	2-4 Alleles	Novel	Modifier	0	NaN	0	0	0	0.2	0	0
1	6399711	rs2235692	A	G	0.016	Singleton	Known	Modifier	0	NaN	0	0	0.071	0	0	0
1	6453307	NA	CCTCT	C	0.01	Singleton	Novel	Modifier	0	0.083	0	0	0	0	0	0
1	6453482	NA	G	T	0.016	Singleton	Novel	Modifier	0	NaN	0	0	0	0	0.1	0
1	6453493	NA	G	T	0.016	Singleton	Novel	Modifier	0	NaN	0	0	0	0	0.1	0
1	6453520	NA	C	CG	1	> 25%	Known	Modifier	1	NaN	1	1	1	1	1	1
1	6473294	rs7529205	A	G	0.017	2-4 Alleles	Known	Modifier	0	0	0	0.031	0.071	0	0	0
1	6479040	rs2235687	G	A	0.011	Singleton	Known	Moderate	0	0	0	0	0.071	0	0	0
1	6505879	NA	C	T	0.008621	Singleton	Novel	Moderate	0	0	0.083	0	0	0	0	0
1	6508625	rs149033367	A	G	0.018	2-4 Alleles	Known	Modifier	0	0	0	0.067	0	0	0	0
1	6508633	rs112292564	G	T	0.017	2-4 Alleles	Known	Modifier	0	0	0	0.062	0	0	0	0
1	6521288	NA	G	A	0.008621	Singleton	Known	Modifier	0.1	0	0	0	0	0	0	0
1	6521769	NA	T	C	0.096	0.1	Novel	Moderate	0	0	0	0.367	0	0	0	0
1	6523089	rs45614837	T	C	0.008621	Singleton	Known	Modifier	0	0	0	0.031	0	0	0	0
1	6524508	NA	G	C	0.008621	Singleton	Novel	Moderate	0	0	0	0	0.071	0	0	0
1	6529182	rs113541584	TTCC	T	0.056	2-4 Alleles	Known	Moderate	0.125	0.167	0	0	NaN	0	NaN	NaN
1	6529443	rs730600	A	G	0.008621	Singleton	Known	Low	0	0	0	0.031	0	0	0	0
1	6530435	rs2986753	A	G	0.008772	Singleton	Known	Modifier	0	0	0	0.033	0	0	0	0
1	6530776	NA	C	A	0.008621	Singleton	Novel	Modifier	0	0	0	0	0	0	0	0.1
1	6530965	NA	C	CG	1	> 25%	Known	Modifier	1	1	1	1	1	1	1	1
1	6533393	rs61741379	G	C	0.008621	Singleton	Known	Moderate	0	0	0	0.031	0	0	0	0
1	6536010	NA	TCTC	T	0.017	2-4 Alleles	Known	Moderate	0.1	0	0	0.031	0	0	0	0
1	6537576	rs78593902	C	T	0.008621	Singleton	Known	Modifier	0	0	0	0.031	0	0	0	0
1	6545370	NA	T	C	0.026	2-4 Alleles	Novel	Modifier	0	0	0	0.031	0	0	0.1	0.1
1	6545385	NA	T	A	0.008621	Singleton	Novel	Modifier	0	0	0	0	0	0	0	0.1
1	6545390	rs75490131	A	T	0.017	2-4 Alleles	Known	Modifier	0	0	0	0.031	0.071	0	0	0
1	6557293	rs181025240	G	A	0.008621	Singleton	Known	Modifier	0	0	0	0.031	0	0	0	0
1	6579607	rs1556035	C	T	0.981	> 25%	Known	Modifier	1	1	1	0.958	NaN	1	NaN	NaN
1	6586070	NA	C	T	1	> 25%	Known	Low	1	NaN	1	1	1	1	1	1
1	6589230	NA	AC	A	0.008621	Singleton	Novel	High	0	0.083	0	0	0	0	0	0
1	6592783	NA	C	A	0.018	2-4 Alleles	Novel	Moderate	0	0	0.083	0.033	0	0	0	0
1	6614391	NA	A	C	0.991	> 25%	Known	Moderate	1	1	1	0.969	1	1	1	1
1	6614415	rs6693400	A	G	0.991	> 25%	Known	Moderate	1	1	1	0.969	1	1	1	1
1	6614504	NA	A	C	0.008621	Singleton	Novel	Moderate	0	0	0	0	0	0.062	0	0
1	6614535	NA	G	A	0.991	> 25%	Known	Moderate	1	1	1	0.969	1	1	1	1
1	6631235	NA	C	A	0.048	2-4 Alleles	Novel	Moderate	0.125	0	0	0.062	NaN	0	NaN	NaN
1	6635231	rs10864628	A	G	0.991	> 25%	Known	Moderate	1	1	1	0.964	1	1	1	1
1	6636461	rs17492553	C	T	0.645	> 25%	Known	Modifier	1	NaN	0.5	0.5	0.714	0.5	1	0.5
1	6636464	NA	G	A	0.016	Singleton	Known	Modifier	0	NaN	0	0	0	0.1	0	0
1	6645955	NA	C	T	0.032	2-4 Alleles	Known	Modifier	0	NaN	0	0	0.143	0	0	0
1	6646896	NA	C	T	0.06	0.1	Known	Modifier	0	0	0	0.219	0	0	0	0
1	6646959	rs3833475	GCCTGCCTTC	G	0.377	> 25%	Known	Modifier	0.2	0.333	0.25	0.733	0.214	0.375	0.1	0.2
1	6646959	rs374401991	GCCTGCCTTC	G	0.377	> 25%	Known	Modifier	0.2	0.333	0.25	0.733	0.214	0.375	0.1	0.2
1	6647007	rs142144800	C	T	0.043	0.1	Known	Modifier	0.1	0	0	0	0.214	0.062	0	0
1	6647296	NA	A	C	0.008621	Singleton	Novel	Moderate	0.1	0	0	0	0	0	0	0
1	6659267	NA	G	A	0.008621	Singleton	Known	Moderate	0	0	0	0	0	0.062	0	0
1	6659505	rs2232460	G	A	0.444	> 25%	Known	Low	0.333	0.1	NaN	0.786	NaN	0.333	NaN	NaN
1	6661990	NA	C	T	0.017	2-4 Alleles	Known	Low	0	0	0	0	0.143	0	0	0
1	6662057	rs2232455	G	A	0.25	> 25%	Known	Moderate	0.5	0.417	0.583	0.219	0	0.062	0	0.4
1	6680384	NA	C	A	0.026	2-4 Alleles	Novel	Low	0	0	0	0	0	0	0.3	0
1	6685162	NA	C	A	0.017	Singleton	Novel	Modifier	0	NaN	0	0	0	0	0.125	0
1	6685202	NA	C	A	0.017	Singleton	Novel	Low	0	NaN	0	0	0	0.1	0	0
1	6688781	NA	C	A	0.032	2-4 Alleles	Novel	Modifier	0	NaN	0	0	0.143	0	0	0
1	6688833	rs184903909	A	C	0.097	0.1	Known	Modifier	0	NaN	0.25	0	0	0.1	0	0.3
1	6692273	rs34491693	C	CA	0.172	0.25	Known	Modifier	0	NaN	0	0.25	0.214	0.4	0.1	0.1
1	6692273	rs60447511	C	CA	0.172	0.25	Known	Modifier	0	NaN	0	0.25	0.214	0.4	0.1	0.1
1	6692273	rs397788310	C	CA	0.172	0.25	Known	Modifier	0	NaN	0	0.25	0.214	0.4	0.1	0.1
1	6692273	NA	CA	C	0.052	2-4 Alleles	Novel	Modifier	0	NaN	0	0	0	0	0.2	0.1
1	6692288	NA	G	T	0.016	Singleton	Novel	Modifier	0	NaN	0	0	0	0	0.1	0
1	6693097	rs3174820	A	G	0.463	> 25%	Known	Moderate	0.25	0.333	0.25	0.667	NaN	0.333	NaN	NaN
1	6695802	rs6577583	A	G	0.339	> 25%	Known	Modifier	0	NaN	0.25	0.875	0.286	0.5	0.1	0.2
1	6697301	NA	C	T	0.019	Singleton	Novel	Moderate	0	0	0	0	NaN	0.167	NaN	NaN
1	6700131	rs531473277	C	A	0.118	0.25	Known	Modifier	0.5	NaN	0	0	0	0	0	0.375
1	6700131	NA	CA	C	0.059	2-4 Alleles	Novel	Modifier	0	NaN	0	0	0.25	0	0.25	0
1	6704635	rs200458	A	G	1	> 25%	Known	Low	1	1	1	1	1	1	1	1
1	6705874	rs200454	G	C	0.612	> 25%	Known	Moderate	0.8	0.667	0.75	0.281	0.786	0.562	0.9	0.8
1	6705944	rs12137794	C	T	0.379	> 25%	Known	Moderate	0.2	0.25	0.25	0.719	0.214	0.438	0.1	0.2
1	6711146	rs12145525	T	C	0.388	> 25%	Known	Modifier	0.2	0.333	0.25	0.719	0.214	0.438	0.1	0.2
1	6727802	NA	TTC	T	0.052	0.1	Known	High	0.2	0	0	0.094	0	0.062	0	0
1	6845577	NA	CGAG	C	0.008621	Singleton	Known	High	0	0	0	0	0	0.062	0	0
1	6946111	NA	TG	T	0.016	Singleton	Novel	Modifier	0	NaN	0	0	0	0	0	0.1
1	6946115	NA	A	T	0.016	Singleton	Novel	Modifier	0	NaN	0	0	0	0	0	0.1
1	6947717	rs3810982	C	T	0.026	2-4 Alleles	Known	Modifier	0	0	0	0	0	0.062	0	0.2
1	6947973	rs3827726	C	T	0.048	2-4 Alleles	Known	Modifier	0	NaN	0	0	0	0.1	0	0.2
1	7151479	rs72640073	T	C	0.161	0.25	Known	Modifier	0	NaN	0	0.5	0	0.4	0.1	0.1
1	7202190	rs970973	T	C	0.284	> 25%	Known	Modifier	0.1	0.167	0.667	0.094	0.357	0.438	0.2	0.5
1	7289777	rs4243824	G	A	0.758	> 25%	Known	Modifier	0	NaN	0.5	0.5	0.929	0.8	0.9	0.9
1	7289793	rs76716033	C	T	0.016	Singleton	Known	Modifier	0	NaN	0	0	0.071	0	0	0
1	7624855	NA	G	T	0.032	2-4 Alleles	Known	Modifier	0	NaN	0	0.125	0	0.1	0	0
1	7624970	rs7556160	A	G	0.274	> 25%	Known	Modifier	0	NaN	0	0.5	0.5	0.2	0.3	0.1
1	7723534	rs3737907	G	A	0.482	> 25%	Known	Low	0.4	0.5	0.3	0.5	0.571	0.5	0.5	0.5
1	7723588	rs3737906	C	T	0.01	Singleton	Known	Low	0	0	0	0	0.071	0	0	0
1	7723593	rs151133441	A	G	0.17	0.25	Known	Moderate	0.125	0	0.083	0	0.143	0.143	0.5	0.5
1	7723957	rs12128526	G	A	0.569	> 25%	Known	Low	0.7	0.667	0.583	0.531	0.643	0.5	0.5	0.5
1	7724201	NA	A	G	0.008621	Singleton	Novel	Moderate	0.1	0	0	0	0	0	0	0
1	7725258	NA	AG	A	0.024	2-4 Alleles	Novel	High	0	0	0	0.125	0	0	0	0
1	7737799	rs3011926	A	G	0.484	> 25%	Known	Low	1	NaN	0.625	0.5	0.214	0.6	0.5	0.5
1	7792411	rs2301488	C	T	0.565	> 25%	Known	Modifier	0	NaN	1	0.5	0.643	0.7	0.3	0.4
1	7796641	rs2071985	A	G	0.806	> 25%	Known	Modifier	1	NaN	1	1	0.929	0.9	0.5	0.5
1	7797503	rs41278952	C	G	0.293	> 25%	Known	Moderate	0.2	0.333	0.417	0.469	0.071	0.438	0	0
1	7797534	rs61743209	C	T	0.25	> 25%	Known	Moderate	0.3	0.083	0.5	0.062	0.429	0.25	0.3	0.4
1	7798485	rs76980367	G	A	0.008621	Singleton	Known	Low	0	0	0	0.031	0	0	0	0
1	7807897	rs12133253	A	G	0.79	> 25%	Known	Modifier	0	NaN	1	1	0.929	1	0.5	0.5
1	7807913	rs80092658	A	G	0.032	2-4 Alleles	Known	Modifier	1	NaN	0	0	0	0	0	0
1	7811014	rs1573753	G	A	0.871	> 25%	Known	Modifier	0.7	1	1	0.969	0.929	1	0.5	0.5
1	7831313	rs544911502	T	C	0.167	0.25	Known	Modifier	NaN	NaN	0.5	0.375	0	0.375	0	0
1	7831352	NA	C	A	0.517	> 25%	Known	Modifier	0.5	0.5	0.583	0.5	0.643	0.438	0.5	0.5
1	7833485	rs11576572	G	A	0.274	> 25%	Known	Moderate	1	NaN	0.625	0.5	0.071	0.5	0	0
1	7845087	rs697682	G	A	0.008772	Singleton	Known	Modifier	0	0	0	0.033	0	0	0	0
1	7846824	NA	T	C	0.008621	Singleton	Novel	Low	0	0	0	0	0	0	0.1	0
1	7847529	NA	A	G	0.112	0.25	Known	Modifier	0	0	0	0.031	0.143	0	0.5	0.5
1	7861153	rs34433622	C	CT	0.336	> 25%	Known	Modifier	0.5	0.5	0.417	0.438	0.071	0.5	0	0
1	7870048	rs228669	T	C	0.457	> 25%	Known	Low	0.5	0.5	0.417	0.469	0.286	0.5	0.5	0.5
1	7870144	rs228670	A	C	1	> 25%	Known	Modifier	1	NaN	1	1	1	1	1	1
1	7880683	rs10462020	T	G	0.293	> 25%	Known	Moderate	0.5	0.333	0.417	0.406	0.071	0.375	0	0
1	7887248	NA	G	A	0.638	> 25%	Known	Low	0.5	0.5	0.5	0.5	0.929	0.5	1	1
1	7887493	rs228696	T	C	1	> 25%	Known	Moderate	1	1	1	1	1	1	1	1
1	7887605	rs17031614	G	A	0.543	> 25%	Known	Low	0.5	0.5	0.583	0.531	0.714	0.5	0.5	0.5
1	7889972	NA	GAGAATCCATCCCATCCTACTGCCAGCGCTCTGTCCACAGGATCGCCTCCCATGA	G	0.037	2-4 Alleles	Known	Moderate	0	0	0	0.083	NaN	0	NaN	NaN
1	7890264	rs1773135	A	G	0.984	> 25%	Known	Modifier	1	NaN	1	1	1	0.9	1	1
1	7897133	rs10462021	A	G	0.302	> 25%	Known	Moderate	0.5	0.333	0.417	0.438	0.071	0.375	0	0
1	7902736	rs114915091	G	C	0.008621	Singleton	Known	Moderate	0	0	0	0	0.071	0	0	0
1	7906476	rs172932	G	T	1	> 25%	Known	Modifier	1	1	1	1	1	1	1	1
1	7906859	rs141522407	T	TAAGA	0.274	> 25%	Known	Modifier	1	NaN	0.625	0.5	0.071	0.5	0	0
1	7906859	rs74580986	T	TAAGA	0.274	> 25%	Known	Modifier	1	NaN	0.625	0.5	0.071	0.5	0	0
1	7906914	rs10864317	T	C	0.016	Singleton	Known	Modifier	0	NaN	0	0	0	0.1	0	0
1	7906958	rs573961948	G	GAGAA	0.5	> 25%	Known	Modifier	0	NaN	0.375	0.5	0.714	0.4	0.5	0.5
1	7906958	rs57751505	G	GAGAA	0.5	> 25%	Known	Modifier	0	NaN	0.375	0.5	0.714	0.4	0.5	0.5
1	7909737	rs2890565	C	T	0.543	> 25%	Known	Moderate	0.5	0.5	0.583	0.531	0.714	0.5	0.5	0.5
1	7910868	NA	T	C	0.048	2-4 Alleles	Known	Low	0	NaN	0	0	0.071	0.2	0	0
1	7913029	rs34305100	A	G	0.008621	Singleton	Known	Modifier	0	0	0	0	0.071	0	0	0
1	7913430	rs228648	G	A	0.103	0.25	Known	Moderate	0	0.167	0	0.031	0.143	0.125	0	0.5
1	7980985	NA	TA	T	0.008621	Singleton	Known	Low	0	0	0	0.031	0	0	0	0
1	7998249	NA	G	C	0.016	Singleton	Known	Low	0	NaN	0	0	0.071	0	0	0
1	8022800	NA	CT	C	0.13	0.25	Novel	Low	0.125	0.083	0	0.167	NaN	0.167	NaN	NaN
1	8022800	NA	CTT	C	0.093	0.1	Novel	Low	0	0.083	0	0.167	NaN	0	NaN	NaN
1	8022800	NA	CTTT	C	0.056	2-4 Alleles	Known	Low	0.125	0	0.25	0.042	NaN	0	NaN	NaN
1	8029494	rs2641116	T	G	0.543	> 25%	Known	Modifier	0.6	1	0.083	0.094	0.714	0.688	1	1
1	8029500	rs147617838	TG	T	0.019	2-4 Alleles	Novel	Modifier	0	0	0.083	0.036	0	0	0	0
1	8029500	rs533991388	TG	T	0.019	2-4 Alleles	Novel	Modifier	0	0	0.083	0.036	0	0	0	0
1	8029500	rs372702739	TG	T	0.019	2-4 Alleles	Novel	Modifier	0	0	0.083	0.036	0	0	0	0
1	8029543	rs141737779	T	TC	0.032	2-4 Alleles	Known	Modifier	1	NaN	0	0	0	0	0	0
1	8031054	NA	G	A	0.543	> 25%	Known	Modifier	0.6	1	0.083	0.094	0.643	0.75	1	1
1	8037651	NA	C	T	0.065	0.1	Novel	Modifier	0	NaN	0	0.5	0	0	0	0
1	8064650	rs150022594	AAAAC	A	0.016	Singleton	Known	Modifier	0	NaN	0	0	0.071	0	0	0
1	8378414	NA	C	T	0.016	Singleton	Novel	Modifier	0	NaN	0	0	0	0	0	0.1
1	8378424	NA	G	T	0.016	Singleton	Novel	Modifier	0	NaN	0	0	0	0	0	0.1
1	8385485	NA	GA	G	0.081	0.1	Novel	Modifier	0	NaN	0.125	0	0	0.2	0.1	0.1
1	8390213	rs2289730	G	A	0.081	0.1	Known	Modifier	0	NaN	0.625	0	0	0	0	0
1	8390246	rs12565834	T	C	0.081	0.1	Known	Modifier	0	NaN	0	0	0.286	0.1	0	0
1	8390384	NA	G	C	0.026	2-4 Alleles	Known	Low	0.2	0	0	0.031	0	0	0	0
1	8390495	rs1058619	A	G	0.957	> 25%	Known	Low	1	1	1	0.969	0.786	0.938	1	1
1	8390888	rs2289731	G	A	0.043	0.1	Known	Low	0	0	0	0	0.286	0.062	0	0
1	8390959	NA	A	G	0.026	2-4 Alleles	Novel	Moderate	0	0	0	0	0	0	0.3	0
1	8395441	rs2305016	T	C	0.306	> 25%	Known	Modifier	1	NaN	0	0.125	0.571	0.3	0	0.5
1	8395560	NA	G	T	0.086	0.1	Known	Moderate	0	0	0	0.312	0	0	0	0
1	8415235	rs1889854	C	T	0.032	2-4 Alleles	Known	Modifier	0	NaN	0	0	0.071	0.1	0	0
1	8415682	NA	C	T	0.032	2-4 Alleles	Known	Modifier	0	NaN	0	0	0.071	0.1	0	0
1	8418644	rs11121172	C	A	0.724	> 25%	Known	Low	0.5	0.583	1	0.781	0.643	0.75	0.9	0.5
1	8418650	rs1058766	T	C	0.716	> 25%	Known	Low	0.5	0.583	1	0.75	0.643	0.75	0.9	0.5
1	8420388	NA	GC	G	0.019	2-4 Alleles	Novel	High	0	0	0.167	0	0	0	0	0
1	8421092	rs2784735	C	T	0.641	> 25%	Known	Low	0.333	0.5	1	0.929	0.5	0.583	0.9	0.2
1	8421203	rs13596	T	C	0.744	> 25%	Known	Low	0.4	1	1	0.929	0.643	0.667	0.9	0.5
1	8422676	rs2252865	T	C	0.774	> 25%	Known	Modifier	1	NaN	1	0.875	0.643	0.8	0.9	0.5
1	8425900	rs3753275	T	C	0.008621	Singleton	Known	Low	0	0	0	0.031	0	0	0	0
1	8526142	rs4908760	G	A	0.774	> 25%	Known	Modifier	1	NaN	1	1	0.643	0.7	0.9	0.5
1	8555144	rs186721543	G	T	0.008621	Singleton	Known	Low	0	0	0	0	0	0.062	0	0
1	8585660	rs76482540	C	T	0.419	> 25%	Known	Modifier	1	NaN	0	0.875	0	0.6	0.9	0.2
1	8616561	NA	A	G	0.008621	Singleton	Novel	Moderate	0	0	0	0	0	0	0.1	0
1	8684402	rs148683854	C	T	0.037	2-4 Alleles	Known	Low	0.125	0	0	0.042	NaN	0	NaN	NaN
1	8716318	NA	CTTCTCT	C	0.018	2-4 Alleles	Novel	Moderate	0.2	0	0	0	0	0	0	0
1	8716321	rs3831914	CTCTTTG	C	0.08	0.1	Known	Moderate	0.4	0	0	0.107	0	0.125	0	0
1	8921521	NA	GA	G	0.016	Singleton	Novel	Modifier	0	NaN	0	0	0	0.1	0	0
1	8923144	rs566041489	C	T	0.016	Singleton	Known	Modifier	0	NaN	0	0	0.071	0	0	0
1	8925221	NA	C	T	0.016	Singleton	Novel	Low	0	NaN	0	0	0	0.1	0	0
1	8927226	NA	G	A	0.008621	Singleton	Known	Moderate	0	0	0	0	0	0.062	0	0
1	8928125	rs2071412	G	T	0.81	> 25%	Known	Modifier	0.6	1	1	0.844	0.714	0.625	1	0.7
1	8930369	rs2781060	T	C	1	> 25%	Known	Modifier	1	NaN	1	1	1	1	1	1
1	8930385	rs2765511	G	A	1	> 25%	Known	Modifier	1	NaN	1	1	1	1	1	1
1	9009406	NA	C	T	0.172	0.25	Known	Moderate	0	0.417	0	0.375	0.214	0	0	0
1	9009444	rs2274328	A	C	0.181	0.25	Known	Moderate	0	0.417	0	0.375	0.286	0	0	0
1	9009470	rs2274330	G	C	0.008621	Singleton	Known	Low	0	0	0	0	0.071	0	0	0
1	9011537	rs7540307	G	A	0.181	0.25	Known	Low	0	0.417	0	0.344	0.214	0.125	0	0
1	9011586	NA	T	G	0.25	> 25%	Known	Low	0.2	0.5	0	0.375	0.286	0.062	0	0.4
1	9011717	NA	C	A	0.017	2-4 Alleles	Known	Low	0	0	0	0.062	0	0	0	0
1	9011722	NA	G	T	0.259	> 25%	Known	Low	0.2	0.5	0	0.406	0.286	0.062	0	0.4
1	9017204	rs2274333	A	G	0.664	> 25%	Known	Moderate	0.875	0.3	1	0.633	0.357	0.875	0.7	0.6
1	9027715	NA	C	T	0.016	Singleton	Novel	Low	0	NaN	0	0	0.071	0	0	0
1	9030964	NA	C	T	0.56	> 25%	Known	Moderate	0.3	0.25	1	0.625	0.357	0.562	0.7	0.6
1	9034421	NA	G	A	0.578	> 25%	Known	Moderate	0.4	0.333	1	0.625	0.357	0.562	0.7	0.6
1	9034598	rs3765963	A	G	0.661	> 25%	Known	Modifier	1	NaN	1	0.625	0.429	0.7	0.7	0.6
1	9034815	rs35753212	C	CAGA	0.645	> 25%	Known	Modifier	1	NaN	1	0.625	0.429	0.7	0.7	0.5
1	9034815	rs70985563	C	CAGA	0.645	> 25%	Known	Modifier	1	NaN	1	0.625	0.429	0.7	0.7	0.5
1	9067426	NA	A	G	0.008621	Singleton	Novel	Moderate	0	0	0	0	0	0.062	0	0
1	9070178	rs67090552	A	G	0.081	0.1	Known	Modifier	1	NaN	0.125	0	0	0	0	0.2
1	9070332	rs752845	C	T	0.177	0.25	Known	Modifier	0	NaN	0.625	0.375	0.214	0	0	0
1	9073591	rs79764084	A	T	0.008621	Singleton	Known	Moderate	0	0	0	0	0.071	0	0	0
1	9074861	rs12402973	C	T	0.466	> 25%	Known	Moderate	0.1	0.5	0.5	0.562	0.286	0.625	0.9	0
1	9074869	rs78914166	C	T	0.008621	Singleton	Known	Low	0	0	0	0	0.071	0	0	0
1	9079365	rs10864379	G	A	0.034	0.1	Known	Low	0	0	0	0.094	0	0	0.1	0
1	9085006	rs148146441	G	GGCCCACCTTGT	0.339	> 25%	Known	Modifier	0	NaN	0.125	0	0.286	0.7	0.4	0.5
1	9085006	rs760691497	G	GGCCCACCTTGT	0.339	> 25%	Known	Modifier	0	NaN	0.125	0	0.286	0.7	0.4	0.5
1	9086193	NA	C	T	0.032	2-4 Alleles	Novel	Modifier	0	NaN	0	0	0.143	0	0	0
1	9098447	rs141461807	CA	C	0.032	2-4 Alleles	Known	Modifier	0	NaN	0	0.125	0	0	0.1	0
1	9100063	rs200453525	C	T	0.065	0.1	Known	Modifier	0	NaN	0	0	0	0	0	0.4
1	9100264	NA	C	T	0.093	0.1	Known	Modifier	0	0.417	0	0	NaN	0	NaN	NaN
1	9107759	rs146964071	T	C	0.026	2-4 Alleles	Known	Moderate	0	0	0	0.031	0	0.125	0	0
1	9107849	NA	G	T	0.226	0.25	Known	Modifier	0	NaN	0	0	0.286	0.5	0.4	0.1
1	9117458	NA	T	C	0.032	2-4 Alleles	Novel	Modifier	0	NaN	0	0	0.143	0	0	0
1	9117748	rs6680123	T	C	0.032	2-4 Alleles	Known	Modifier	0	NaN	0	0.125	0	0	0.1	0
1	9129620	rs5438	C	T	0.034	0.1	Known	Modifier	0	0	0	0.094	0	0	0.1	0
1	9165685	rs72637739	G	A	0.578	> 25%	Known	Moderate	0.8	0.417	0.917	0.75	0.214	0.375	0.5	0.5
1	9171164	rs115942415	C	T	0.016	Singleton	Known	Modifier	0	NaN	0	0	0.071	0	0	0
1	9171238	rs12135666	G	T	0.571	> 25%	Known	Modifier	0.8	0.333	0.917	0.75	0.214	0.438	0.5	0.5
1	9188838	NA	GC	G	0.008621	Singleton	Novel	High	0	0	0.083	0	0	0	0	0
1	9188876	rs61785839	T	C	0.198	0.25	Known	Moderate	0.1	0.417	0	0.094	0.143	0.5	0.4	0
1	9188967	rs77649572	G	C	0.198	0.25	Known	Low	0.1	0.417	0	0.094	0.143	0.5	0.4	0
1	9189140	NA	T	G	0.011	Singleton	Novel	Modifier	0	0	0	0	0	0	0	0.1
1	9304967	NA	C	G	0.019	Singleton	Novel	Modifier	0	0	0	0	NaN	0.167	NaN	NaN
1	9304978	rs139855605	CCCCAGGCA	C	0.204	0.25	Known	High	0.125	0.167	0.75	0.125	NaN	0.333	NaN	NaN
1	9304978	rs1060499862	CCCCAGGCA	C	0.204	0.25	Known	High	0.125	0.167	0.75	0.125	NaN	0.333	NaN	NaN
1	9307033	rs7524046	G	A	0.44	> 25%	Known	Low	0.6	0.417	0.417	0.812	0.143	0.188	0.4	0
1	9307138	rs11121350	T	C	0.44	> 25%	Known	Low	0.6	0.417	0.417	0.812	0.143	0.188	0.4	0
1	9323910	NA	G	A	0.56	> 25%	Known	Moderate	0.7	0.417	0.417	0.812	0.214	0.562	0.8	0.2
1	9324213	NA	C	T	0.055	0.1	Known	Moderate	0.1	0	0	0.107	0	0.062	0	0.1
1	9324338	rs200978401	G	A	0.008772	Singleton	Known	Moderate	0.1	0	0	0	0	0	0	0
1	9324571	rs9434742	T	C	0.267	> 25%	Known	Low	0.1	0	0.5	0.188	0.5	0.375	0.1	0.4
1	9324670	rs9434743	A	G	0.276	> 25%	Known	Low	0.1	0	0.5	0.219	0.5	0.375	0.1	0.4
1	9416151	rs9435243	G	A	0.821	> 25%	Known	Low	0.8	0.8	1	0.9	0.714	0.688	0.9	0.7
1	9416346	rs3795309	C	T	0.008621	Singleton	Known	Low	0	0	0	0	0.071	0	0	0
1	9416747	rs11591181	A	T	0.097	0.1	Known	Low	0	NaN	0	0	0.143	0	0.4	0
1	9599808	NA	T	C	0.009615	Singleton	Novel	High	0	0	0	0.031	0	0	0	0
1	9599813	NA	T	C	0.009615	Singleton	Novel	Low	0	0	0	0.031	0	0	0	0
1	9627521	rs6698575	A	G	0.048	2-4 Alleles	Known	Modifier	0	NaN	0	0	0.143	0.1	0	0
1	9633387	NA	GT	G	0.129	0.25	Novel	Low	0	NaN	0.25	0.125	0	0.3	0.2	0
1	9648968	NA	C	A	0.034	0.1	Known	Modifier	0	0	0	0.031	0.143	0.062	0	0
1	9648970	NA	T	G	0.008621	Singleton	Known	Modifier	0	0.083	0	0	0	0	0	0
1	9658465	rs9430181	T	G	1	> 25%	Known	Modifier	1	NaN	1	1	1	1	1	1
1	9661419	NA	A	T	0.008621	Singleton	Novel	Moderate	0	0	0	0.031	0	0	0	0
1	9661436	NA	C	A	0.017	2-4 Alleles	Novel	Moderate	0	0	0	0.062	0	0	0	0
1	9670513	NA	C	T	0.016	Singleton	Novel	Modifier	0	NaN	0	0	0	0.1	0	0
1	9670834	rs4926472	C	T	0.698	> 25%	Known	Moderate	0.9	1	0	0.577	0.714	0.875	1	0.6
1	9671853	NA	G	A	0.164	0.25	Known	Moderate	0	0	0.167	0.406	0	0	0	0.4
1	9714177	rs7511971	G	A	0.774	> 25%	Known	Modifier	1	NaN	1	1	0.929	0.4	0.8	0.5
1	9770690	NA	C	CAG	0.407	> 25%	Novel	Modifier	0.375	0.333	0.5	0.458	NaN	0.333	NaN	NaN
1	9770690	NA	CAG	C	0.074	0.1	Novel	Modifier	0.125	0.083	0	0.042	NaN	0.167	NaN	NaN
1	9775882	NA	T	G	0.008621	Singleton	Novel	Modifier	0	0	0.083	0	0	0	0	0
1	9780035	NA	G	C	0.008621	Singleton	Known	Moderate	0.1	0	0	0	0	0	0	0
1	9780322	NA	TGA	T	0.024	Singleton	Novel	Modifier	0.125	0	0	0	NaN	0	NaN	NaN
1	9780587	NA	T	C	0.008772	Singleton	Novel	Low	0.1	0	0	0	0	0	0	0
1	9780781	rs77571929	T	C	0.008772	Singleton	Known	Modifier	0	0	0	0	0.071	0	0	0
1	9781643	rs140468930	C	T	0.333	> 25%	Known	Low	0.125	0	1	0.5	NaN	0.167	NaN	NaN
1	9782578	NA	T	G	0.008621	Singleton	Novel	Low	0	0.083	0	0	0	0	0	0
1	9782695	NA	G	T	0.017	2-4 Alleles	Novel	Modifier	0	0	0	0	0.143	0	0	0
1	9782766	rs10864435	C	T	0.355	> 25%	Known	Modifier	0	NaN	1	0.75	0.286	0	0	0.4
1	9784423	rs11121484	C	T	0.371	> 25%	Known	Low	0.1	0	1	0.656	0.286	0.062	0	0.4
1	9786845	NA	G	C	0.323	> 25%	Known	Modifier	0	NaN	1	0.75	0.143	0	0	0.4
1	9793452	rs41280776	T	A	0.065	0.1	Known	Low	0	NaN	0	0.375	0.071	0	0	0
1	9794982	rs11121485	C	T	0.339	> 25%	Known	Modifier	0	NaN	1	0.75	0.214	0	0	0.4
1	9794995	rs17516348	G	C	0.032	2-4 Alleles	Known	Modifier	0	NaN	0	0	0	0.1	0	0.1
1	9795024	NA	C	T	0.008621	Singleton	Known	Moderate	0	0	0	0	0	0	0	0.1
1	9795250	rs11121486	G	A	0.339	> 25%	Known	Modifier	0	NaN	1	0.75	0.214	0	0	0.4
1	9801341	rs10864436	G	A	0.323	> 25%	Known	Modifier	0	NaN	1	0.75	0.143	0	0	0.4
1	9804693	rs7550295	C	T	0.38	> 25%	Known	Moderate	0.125	0	1	0.591	NaN	0.167	NaN	NaN
1	9809676	rs35261177	C	T	0.026	2-4 Alleles	Known	Low	0	0.25	0	0	0	0	0	0
1	9809852	NA	T	G	0.052	0.1	Novel	Moderate	0	0	0.5	0	0	0	0	0
1	9811541	rs11674	A	G	0.389	> 25%	Known	Low	0.125	0	0.75	0.667	NaN	0.167	NaN	NaN
1	9816620	rs6680090	T	C	1	> 25%	Known	Modifier	1	NaN	1	1	1	1	1	1
1	9910773	rs113027301	C	A	0.008621	Singleton	Known	Modifier	0	0	0	0	0.071	0	0	0
1	9931312	rs12062756	G	A	0.008621	Singleton	Known	Low	0	0	0	0	0.071	0	0	0
1	10002617	NA	T	TA	0.016	Singleton	Novel	Modifier	0	NaN	0	0	0.071	0	0	0
1	10027540	rs2890358	G	A	0.645	> 25%	Known	Modifier	1	NaN	0	0.5	0.786	0.8	0.9	0.6
1	10041298	NA	AT	A	0.25	> 25%	Novel	Modifier	0.125	0.333	0.5	0.182	NaN	0.333	NaN	NaN
1	10041298	NA	ATT	A	0.038	2-4 Alleles	Novel	Modifier	0	0.083	0	0.045	NaN	0	NaN	NaN
1	10068175	rs11578833	G	A	0.097	0.1	Known	Modifier	0	NaN	0	0	0	0.3	0	0.3
1	10132493	rs533435461	C	CT	0.032	2-4 Alleles	Known	Modifier	0	NaN	0	0	0.143	0	0	0
1	10132493	rs34652791	C	CT	0.032	2-4 Alleles	Known	Modifier	0	NaN	0	0	0.143	0	0	0
1	10189401	NA	A	C	0.032	2-4 Alleles	Novel	Modifier	0	NaN	0	0	0.143	0	0	0
1	10189514	NA	C	G	0.026	2-4 Alleles	Novel	Low	0	0.25	0	0	0	0	0	0
1	10189621	NA	C	T	0.048	2-4 Alleles	Known	Modifier	0	NaN	0	0	0	0	0	0.3
1	10190575	rs61760196	G	C	0.019	Singleton	Known	Moderate	0	0	0	0.042	NaN	0	NaN	NaN
1	10190884	rs2295294	A	T	0.5	> 25%	Known	Modifier	0.5	NaN	1	0.5	0.214	0.5	0.1	0.9
1	10195185	rs138056371	A	G	0.112	0.25	Known	Moderate	0.2	0.083	0	0.094	0	0.25	0.3	0
1	10218439	rs2273299	T	C	0.026	2-4 Alleles	Known	Low	0	0	0	0.031	0.143	0	0	0
1	10238800	NA	C	G	0.008621	Singleton	Known	Low	0	0	0	0	0.071	0	0	0
1	10239469	NA	C	T	0.016	Singleton	Known	Low	0	NaN	0	0.125	0	0	0	0
1	10292359	rs34063243	C	CAT	0.017	2-4 Alleles	Known	Modifier	0	0.083	0	0.031	0	0	0	0
1	10318652	NA	C	G	0.345	> 25%	Known	Low	0.2	0.583	0	0.188	0.357	0.625	0.5	0.5
1	10321900	rs74051817	C	T	0.016	Singleton	Known	Modifier	0	NaN	0	0	0.071	0	0	0
1	10322054	rs4846209	G	A	0.362	> 25%	Known	Modifier	0.2	0.583	0	0.219	0.429	0.625	0.5	0.5
1	10322153	rs4846210	A	G	0.387	> 25%	Known	Modifier	0.5	NaN	0	0.125	0.357	0.7	0.5	0.5
1	10327407	NA	A	T	0.315	> 25%	Known	Modifier	0.125	0.583	0	0.25	NaN	0.5	NaN	NaN
1	10328338	NA	C	T	0.296	> 25%	Known	Modifier	0.125	0.583	0	0.208	NaN	0.5	NaN	NaN
1	10334924	rs17396973	C	T	0.387	> 25%	Known	Modifier	0.5	NaN	0	0.125	0.429	0.7	0.5	0.4
1	10339129	rs72865963	G	A	0.008621	Singleton	Known	Modifier	0	0	0	0.031	0	0	0	0
1	10339209	rs35347635	CAT	C	0.336	> 25%	Known	Modifier	0.2	0.5	0	0.188	0.357	0.625	0.5	0.5
1	10339209	rs529524575	CAT	C	0.336	> 25%	Known	Modifier	0.2	0.5	0	0.188	0.357	0.625	0.5	0.5
1	10342522	rs17034660	G	A	0.008621	Singleton	Known	Low	0	0	0	0.031	0	0	0	0
1	10342629	rs3748576	G	A	0.815	> 25%	Known	Modifier	0.5	0.917	1	0.875	NaN	0.667	NaN	NaN
1	10355834	rs3753037	C	T	0.353	> 25%	Known	Low	0.2	0.583	0	0.188	0.429	0.625	0.5	0.5
1	10356028	rs34437412	T	TG	0.403	> 25%	Known	Low	0.5	NaN	0	0.125	0.429	0.7	0.5	0.5
1	10357206	NA	AT	A	0.293	> 25%	Novel	Modifier	0.4	0.417	0.25	0.156	0.286	0.438	0.4	0.2
1	10357206	NA	ATT	A	0.078	0.1	Novel	Modifier	0	0.083	0	0.156	0.143	0	0.1	0
1	10364472	NA	A	AGT	0.008621	Singleton	Novel	Modifier	0	0	0	0.031	0	0	0	0
1	10384176	rs3831405	C	CTTGAAA	0.387	> 25%	Known	Modifier	0.5	NaN	0	0.125	0.357	0.7	0.5	0.5
1	10384176	rs200163420	C	CTTGAAA	0.387	> 25%	Known	Modifier	0.5	NaN	0	0.125	0.357	0.7	0.5	0.5
1	10394536	rs2276100	C	G	0.362	> 25%	Known	Modifier	0.2	0.583	0	0.219	0.429	0.625	0.5	0.5
1	10396668	NA	C	G	0.008621	Singleton	Known	Modifier	0	0	0	0	0.071	0	0	0
1	10396839	NA	GAGAA	G	0.017	2-4 Alleles	Novel	Modifier	0	0	0	0.062	0	0	0	0
1	10397567	rs2297881	A	G	0.008621	Singleton	Known	Moderate	0	0	0	0.031	0	0	0	0
1	10399811	rs3215996	TA	T	0.008621	Singleton	Known	Modifier	0	0	0	0.031	0	0	0	0
1	10420918	rs3748578	G	A	0.403	> 25%	Known	Modifier	0.5	NaN	0	0.125	0.429	0.7	0.5	0.5
1	10420937	rs3748579	C	T	0.362	> 25%	Known	Modifier	0.2	0.583	0	0.219	0.429	0.625	0.5	0.5
1	10423319	rs72867421	T	C	0.008621	Singleton	Known	Modifier	0	0	0	0.031	0	0	0	0
1	10425117	rs34161257	AT	A	0.296	> 25%	Known	Modifier	0.125	0.583	0	0.25	NaN	0.333	NaN	NaN
1	10425117	rs398049111	AT	A	0.296	> 25%	Known	Modifier	0.125	0.583	0	0.25	NaN	0.333	NaN	NaN
1	10431158	rs17411502	T	C	0.353	> 25%	Known	Modifier	0.2	0.583	0	0.188	0.429	0.625	0.5	0.5
1	10431329	rs72867431	C	T	0.008621	Singleton	Known	Modifier	0	0	0	0.031	0	0	0	0
1	10435324	rs11121552	C	A	0.345	> 25%	Known	Low	0.2	0.583	0	0.188	0.357	0.625	0.5	0.5
1	10436626	NA	C	T	0.008621	Singleton	Known	Modifier	0	0	0	0	0.071	0	0	0
1	10460485	rs1049887	T	C	0.296	> 25%	Known	Low	0.125	0.583	0	0.208	NaN	0.5	NaN	NaN
1	10473196	NA	C	T	0.362	> 25%	Known	Low	0.2	0.583	0	0.219	0.429	0.625	0.5	0.5
1	10473200	rs2229688	G	A	0.008621	Singleton	Known	Moderate	0	0	0	0.031	0	0	0	0
1	10479635	NA	C	G	0.403	> 25%	Known	Modifier	0.5	NaN	0	0.125	0.429	0.7	0.5	0.5
1	10479678	NA	G	A	0.403	> 25%	Known	Modifier	0.5	NaN	0	0.125	0.429	0.7	0.5	0.5
1	10479791	NA	G	A	0.019	Singleton	Known	Low	0	0	0	0.042	NaN	0	NaN	NaN
1	10490522	NA	C	T	0.008621	Singleton	Known	Modifier	0	0	0	0.031	0	0	0	0
1	10490539	rs661256	G	C	0.543	> 25%	Known	Modifier	0.3	0.833	1	0.594	0.714	0.312	0	0.4
1	10490550	rs661272	G	C	0.552	> 25%	Known	Modifier	0.3	0.833	1	0.594	0.714	0.312	0.1	0.4
1	10500336	rs117174657	T	A	0.387	> 25%	Known	Modifier	0	NaN	1	0.5	0.286	0.3	0.1	0.4
1	10500337	rs117454226	T	A	0.387	> 25%	Known	Modifier	0	NaN	1	0.5	0.286	0.3	0.1	0.4
1	10502307	rs33919161	AT	A	0.426	> 25%	Known	Modifier	0.625	0.333	0	0.375	NaN	0.833	NaN	NaN
1	10502307	rs397979185	AT	A	0.426	> 25%	Known	Modifier	0.625	0.333	0	0.375	NaN	0.833	NaN	NaN
1	10510301	NA	CCTG	C	0.008929	Singleton	Known	Moderate	0.1	0	0	0	0	0	0	0
1	10511544	rs628462	C	T	0.216	0.25	Known	Low	0.5	0.083	0	0.219	0.214	0.25	0.4	0.1
1	10511589	rs666103	T	C	0.457	> 25%	Known	Low	0.7	0.167	0	0.406	0.357	0.688	0.9	0.6
1	10511651	NA	A	G	0.037	2-4 Alleles	Known	Low	0.125	0.083	0	0	NaN	0	NaN	NaN
1	10521649	rs61776020	C	T	0.008621	Singleton	Known	Low	0	0	0	0.031	0	0	0	0
1	10523133	rs35783598	T	A	0.008621	Singleton	Known	Moderate	0	0	0	0	0.071	0	0	0
1	10555257	rs622623	C	T	0.306	> 25%	Known	Modifier	0.5	NaN	0	0.5	0.357	0.3	0.5	0.1
1	10596341	rs12375	C	T	0.681	> 25%	Known	Low	0.5	0.75	1	0.688	0.571	0.5	0.9	0.6
1	10596388	rs2480779	A	G	1	> 25%	Known	Modifier	1	1	1	1	NaN	1	NaN	NaN
1	10678488	rs284238	A	T	0.138	0.25	Known	Modifier	0.5	0.083	0	0.156	0.071	0.062	0.1	0.2
1	10683166	rs74052157	G	A	0.008621	Singleton	Known	Moderate	0	0	0	0	0.071	0	0	0
1	10683242	rs2242289	C	T	0.048	2-4 Alleles	Known	Modifier	0	NaN	0	0	0	0	0	0.3
1	10684422	rs35046754	C	A	0.008621	Singleton	Known	Low	0	0	0	0	0.071	0	0	0
1	10689924	NA	C	T	0.026	2-4 Alleles	Known	Low	0	0	0	0	0	0	0	0.3
1	10699167	NA	CTCG	C	0.019	Singleton	Novel	Moderate	0	0.083	0	0	NaN	0	NaN	NaN
1	10699272	NA	TGCG	T	0.024	Singleton	Novel	Moderate	0	0.1	0	0	NaN	0	NaN	NaN
1	10700108	NA	T	C	0.036	0.1	Known	Moderate	0.2	0	0	0	0	0	0	0.2
1	10703083	NA	G	C	0.113	0.25	Known	Modifier	0.5	NaN	0	0.125	0	0.2	0.1	0.2
1	10705110	rs4845941	G	A	0.147	0.25	Known	Low	0.5	0.083	0	0.156	0	0.188	0.1	0.2
1	10708142	rs778228	A	G	0.319	> 25%	Known	Low	0.5	0.083	0.167	0.625	0.143	0.188	0.2	0.2
1	10709145	NA	C	A	0.008621	Singleton	Novel	Moderate	0	0.083	0	0	0	0	0	0
1	10709309	NA	C	G	0.016	Singleton	Known	Modifier	0	NaN	0	0	0.071	0	0	0
1	10709441	NA	C	T	0.008621	Singleton	Known	Low	0	0	0	0	0.071	0	0	0
1	10713302	rs76394298	G	T	0.009615	Singleton	Known	Modifier	0	0	0	0	0.071	0	0	0
1	10713765	rs284294	T	C	0.398	> 25%	Known	Low	0.375	0.167	0.167	0.692	0.5	0.25	0.2	0.5
1	10714197	NA	G	A	0.026	2-4 Alleles	Novel	Low	0	0	0	0	0	0.188	0	0
1	10714294	rs56322140	G	C	0.21	0.25	Known	Modifier	0	NaN	0	0.375	0.357	0.4	0.1	0
1	10720601	rs28403334	G	A	0.147	0.25	Known	Low	0.5	0.083	0	0.156	0	0.188	0.1	0.2
1	10725413	NA	G	A	0.008621	Singleton	Known	Moderate	0	0	0	0	0.071	0	0	0
1	10725498	rs284322	G	A	0.319	> 25%	Known	Low	0.5	0.083	0.167	0.656	0.071	0.188	0.2	0.2
1	11008102	rs1281018	G	A	0.008621	Singleton	Known	Moderate	0	0	0	0	0.071	0	0	0
1	11008341	rs10864483	G	A	0.293	> 25%	Known	Low	0.1	0.083	0.5	0.25	0.643	0.25	0	0.5
1	11008497	rs1281017	G	C	0.362	> 25%	Known	Low	0.6	0.083	0.5	0.562	0.143	0.25	0.5	0
1	11008685	rs75518308	T	C	0.008621	Singleton	Known	Moderate	0	0	0	0	0.071	0	0	0
1	11008695	NA	T	C	0.348	> 25%	Known	Low	0.5	0.1	0.5	0.567	0.071	0.25	0.5	0
1	11008722	rs112710664	G	A	0.009434	Singleton	Known	Low	0	0	0	0	0.071	0	0	0
1	11008778	NA	T	A	0.01	Singleton	Known	Moderate	0	0	0	0	0.071	0	0	0
1	11008799	rs74772255	G	C	0.011	Singleton	Known	Moderate	0	0	0	0	0.071	0	0	0
1	11008952	NA	A	G	0.016	Singleton	Known	Modifier	0	NaN	0	0	0.071	0	0	0
1	11009844	rs138476809	G	A	0.008929	Singleton	Known	Moderate	0	0	0	0	0.071	0	0	0
1	11014118	rs45537241	C	T	0.345	> 25%	Known	Moderate	0.6	0.083	0.5	0.531	0.071	0.25	0.5	0
1	11015165	rs75130475	A	G	0.345	> 25%	Known	Moderate	0.6	0.083	0.5	0.531	0.071	0.25	0.5	0
1	11016942	rs11121660	C	T	0.419	> 25%	Known	Modifier	0	NaN	0.75	0.375	0.714	0.2	0	0.5
1	11016986	rs12030736	A	G	0.387	> 25%	Known	Modifier	0	NaN	0.75	0.375	0.571	0.2	0	0.5
1	11017022	rs149410406	C	CAG	0.258	> 25%	Known	Modifier	1	NaN	0.25	0.5	0.071	0.2	0.5	0
1	11017022	rs373422493	C	CAG	0.258	> 25%	Known	Modifier	1	NaN	0.25	0.5	0.071	0.2	0.5	0
1	11017026	rs12041143	C	A	0.387	> 25%	Known	Modifier	0	NaN	0.75	0.375	0.571	0.2	0	0.5
1	11018723	rs60676743	A	G	0.491	> 25%	Known	Modifier	0.9	0.5	0.5	0.719	0.071	0.438	0.5	0
1	11024271	NA	G	T	0.224	0.25	Known	Low	0.1	0.083	0.5	0.156	0.286	0.25	0	0.5
1	11024353	rs6659231	A	G	0.742	> 25%	Known	Modifier	1	NaN	1	1	0.786	0.7	0.5	0.5
1	11029942	rs56102775	G	A	0.226	0.25	Known	Modifier	0	NaN	0.75	0.125	0.357	0.2	0	0
1	11030014	rs56044863	G	A	0.242	0.25	Known	Modifier	0	NaN	0.75	0.125	0.429	0.2	0	0
1	11042005	NA	A	G	0.016	Singleton	Known	Modifier	0	NaN	0	0	0.071	0	0	0
1	11086097	rs3215616	A	AT	0.742	> 25%	Known	Modifier	0.5	NaN	1	0.875	0.714	0.6	0.5	0.9
1	11086097	rs397750478	A	AT	0.742	> 25%	Known	Modifier	0.5	NaN	1	0.875	0.714	0.6	0.5	0.9
1	11087386	rs72550845	A	G	0.008929	Singleton	Known	Low	0	0	0	0	0.071	0	0	0
1	11087524	rs1782455	G	A	0.836	> 25%	Known	Low	0.9	0.917	1	0.906	0.786	0.688	0.5	0.9
1	11090916	rs12711521	C	A	0.828	> 25%	Known	Moderate	0.9	0.917	1	0.906	0.714	0.688	0.5	0.9
1	11095039	rs6695096	C	T	0.79	> 25%	Known	Modifier	0.5	NaN	1	0.875	0.929	0.6	0.5	0.9
1	11097867	rs12142107	C	T	0.164	0.25	Known	Low	0	0	0.5	0.188	0	0.188	0.4	0
1	11103408	rs7536030	G	A	0.026	2-4 Alleles	Known	Low	0	0	0	0	0.214	0	0	0
1	11105237	rs72550888	A	T	0.048	2-4 Alleles	Known	Modifier	0	NaN	0	0	0	0.3	0	0
1	11105515	NA	C	A	0.008621	Singleton	Novel	Moderate	0	0	0	0.031	0	0	0	0
1	11105703	NA	C	A	0.016	Singleton	Novel	Low	0	NaN	0	0	0	0	0	0.1
1	11105710	NA	C	A	0.016	Singleton	Novel	Low	0	NaN	0	0	0	0	0	0.1
1	11106648	rs56392418	G	A	0.008621	Singleton	Known	Moderate	0	0	0	0	0.071	0	0	0
1	11107226	NA	A	C	0.008772	Singleton	Novel	Modifier	0	0	0	0	0.071	0	0	0
1	11114862	NA	A	G	0.025	Singleton	Novel	Modifier	0	0	0.25	0	NaN	0	NaN	NaN
1	11114870	NA	C	A	0.024	Singleton	Novel	Modifier	0	0	0.25	0	NaN	0	NaN	NaN
1	11114940	rs13616	G	T	0.386	> 25%	Known	Low	0.1	0.583	0.5	0.333	0.071	0.5	0.9	0.2
1	11115061	NA	G	A	0.198	0.25	Known	Low	0.1	0.583	0	0.094	0.071	0.312	0.5	0.1
1	11115803	NA	CCCCCAA	C	0.036	0.1	Known	Modifier	0	0	0	0	0	0.125	0.1	0.1
1	11115807	NA	CAA	C	0.018	2-4 Alleles	Novel	Modifier	0	0	0	0	0	0.062	0	0.1
1	11119899	NA	T	C	1	> 25%	Known	Low	1	1	1	1	1	1	1	1
1	11126848	rs41274502	T	C	0.21	0.25	Known	Modifier	0	NaN	0.75	0.125	0	0.1	0.4	0.1
1	11132217	rs1130683	G	A	0.767	> 25%	Known	Low	1	1	0.5	0.719	0.714	0.812	0.6	0.9
1	11134043	rs117771172	C	T	0.198	0.25	Known	Moderate	0.1	0.583	0	0.094	0.071	0.312	0.5	0.1
1	11137629	NA	T	C	0.198	0.25	Known	Modifier	0.1	0.583	0	0.094	0.071	0.312	0.5	0.1
1	11137661	rs2273339	A	G	0.198	0.25	Known	Low	0	0	0.5	0.281	0	0.188	0.4	0.1
1	11140610	NA	GAA	G	0.022	Singleton	Novel	Low	0	0	0	0.05	NaN	0	NaN	NaN
1	11140610	NA	GAAAA	G	0.239	0.25	Known	Low	0	0.583	0	0.15	NaN	0.167	NaN	NaN
1	11140620	NA	A	C	0.188	0.25	Novel	Modifier	0	0	0	0.35	NaN	0.333	NaN	NaN
1	11140620	NA	AACACAC	A	0.042	2-4 Alleles	Novel	Modifier	0	0	0	0.1	NaN	0	NaN	NaN
1	11140621	NA	AC	A	0.188	2-4 Alleles	Novel	Modifier	0	NaN	0	0.3	NaN	0	NaN	NaN
1	11141030	rs2273338	G	C	0.21	0.25	Known	Modifier	0	NaN	0.75	0.125	0	0.1	0.4	0.1
1	11141187	NA	C	G	0.983	> 25%	Known	Low	1	1	1	1	0.857	1	1	1
1	11150682	rs3737621	C	T	0.198	0.25	Known	Low	0	0	0.5	0.281	0	0.188	0.4	0.1
1	11151480	rs2273335	T	C	0.21	0.25	Known	Modifier	0	NaN	0.75	0.125	0	0.1	0.4	0.1
1	11158105	rs62623443	C	T	0.198	0.25	Known	Moderate	0.1	0.583	0	0.094	0.071	0.312	0.5	0.1
1	11159823	rs12133922	T	C	0.198	0.25	Known	Low	0	0	0.5	0.281	0	0.188	0.4	0.1
1	11167146	rs12139042	G	A	0.198	0.25	Known	Modifier	0	0	0.5	0.281	0	0.188	0.4	0.1
1	11169676	rs2275525	C	T	0.419	> 25%	Known	Modifier	0.5	NaN	0.75	0.25	0.071	0.5	0.9	0.2
1	11171226	rs17036350	C	T	0.397	> 25%	Known	Modifier	0.1	0.583	0.5	0.375	0.071	0.5	0.9	0.2
1	11174851	rs2275523	G	A	0.21	0.25	Known	Modifier	0.5	NaN	0	0.125	0.071	0.4	0.5	0.1
1	11181327	rs11121691	C	T	0.017	2-4 Alleles	Known	Low	0	0	0	0	0.143	0	0	0
1	11181457	NA	G	T	0.21	0.25	Known	Modifier	0	NaN	0.75	0.125	0	0.1	0.4	0.1
1	11184489	rs868080	C	T	0.419	> 25%	Known	Modifier	0.5	NaN	0.75	0.25	0.071	0.5	0.9	0.2
1	11189077	rs3730380	T	C	0.21	0.25	Known	Modifier	0.5	NaN	0	0.125	0.071	0.4	0.5	0.1
1	11190646	rs2275527	G	A	0.017	2-4 Alleles	Known	Low	0	0	0	0	0.143	0	0	0
1	11190730	rs17848553	G	A	0.198	0.25	Known	Low	0.1	0.583	0	0.094	0.071	0.312	0.5	0.1
1	11194483	NA	A	G	0.043	0.1	Known	Moderate	0	0.417	0	0	0	0	0	0
1	11194591	rs3730381	G	A	0.21	0.25	Known	Modifier	0	NaN	0.75	0.125	0	0.1	0.4	0.1
1	11199518	rs28730682	T	C	0.198	0.25	Known	Modifier	0.1	0.583	0	0.094	0.071	0.312	0.5	0.1
1	11199541	rs17848548	G	A	0.21	0.25	Known	Modifier	0.5	NaN	0	0.125	0.071	0.4	0.5	0.1
1	11205058	rs1057079	C	T	0.569	> 25%	Known	Low	0.9	0.417	0.5	0.625	0.643	0.5	0.1	0.8
1	11205167	NA	C	A	0.097	0.1	Novel	Modifier	0	NaN	0.75	0	0	0	0	0
1	11206690	NA	A	T	0.21	0.25	Known	Modifier	0	NaN	0.75	0.125	0	0.1	0.4	0.1
1	11249789	rs28990992	G	C	0.198	0.25	Known	Moderate	0.1	0.583	0	0.094	0.071	0.312	0.5	0.1
1	11254843	rs12143172	T	C	0.21	0.25	Known	Modifier	0	NaN	0.75	0.125	0	0.1	0.4	0.1
1	11255008	rs2076658	T	C	0.198	0.25	Known	Low	0	0	0.5	0.281	0	0.188	0.4	0.1
1	11269344	NA	C	A	0.016	Singleton	Known	Modifier	0	NaN	0	0	0	0	0	0.1
1	11272468	NA	C	G	0.198	0.25	Known	Low	0.1	0.583	0	0.094	0.071	0.312	0.5	0.1
1	11276126	rs113739710	A	AT	0.435	> 25%	Known	Modifier	0.5	NaN	0.75	0.25	0.071	0.6	0.9	0.2
1	11276341	NA	C	T	0.21	0.25	Known	Modifier	0.5	NaN	0	0.125	0.071	0.4	0.5	0.1
1	11276353	rs28730687	C	A	0.21	0.25	Known	Modifier	0.5	NaN	0	0.125	0.071	0.4	0.5	0.1
1	11288618	rs4845985	G	A	0.726	> 25%	Known	Modifier	0.5	NaN	1	0.875	0.643	0.6	0.5	0.9
1	11288633	rs4845986	G	C	0.726	> 25%	Known	Modifier	0.5	NaN	1	0.875	0.643	0.6	0.5	0.9
1	11288758	rs1064261	G	A	0.965	> 25%	Known	Low	1	1	1	1	0.714	1	1	1
1	11291168	rs115500195	A	G	0.016	Singleton	Known	Modifier	0	NaN	0	0	0.071	0	0	0
1	11294388	rs144865869	A	G	0.032	2-4 Alleles	Known	Modifier	0	NaN	0	0	0.143	0	0	0
1	11297762	rs7524202	T	C	0.935	> 25%	Known	Modifier	1	NaN	1	1	0.714	1	1	1
1	11300207	rs116576714	G	A	0.016	Singleton	Known	Modifier	0	NaN	0	0	0.071	0	0	0
1	11300338	rs17848533	A	G	0.21	0.25	Known	Modifier	0.5	NaN	0	0.125	0.071	0.4	0.5	0.1
1	11301695	NA	T	C	0.008621	Singleton	Novel	Moderate	0	0	0	0	0	0	0.1	0
1	11301714	rs1135172	A	G	0.767	> 25%	Known	Low	0.9	0.417	1	0.906	0.643	0.688	0.5	0.9
1	11319587	rs4845988	A	G	0.5	> 25%	Known	Modifier	0.5	NaN	0.25	0.75	0.643	0.4	0.1	0.8
1	11333542	rs72856992	T	G	0.026	2-4 Alleles	Known	Modifier	0	0	0	0	0.214	0	0	0
1	11333972	NA	G	C	0.008621	Singleton	Novel	Low	0	0	0	0	0.071	0	0	0
1	11560959	rs147307121	GT	G	0.016	Singleton	Known	Modifier	0	NaN	0	0	0.071	0	0	0
1	11561593	rs2817580	G	A	0.845	> 25%	Known	Moderate	0.8	1	1	0.964	0.5	0.562	1	1
1	11561879	NA	T	G	0.017	2-4 Alleles	Known	Moderate	0	0	0	0	0.143	0	0	0
1	11562006	NA	C	T	0.008621	Singleton	Known	Low	0.1	0	0	0	0	0	0	0
1	11575331	rs41274530	A	G	0.145	0.25	Known	Low	0	NaN	0	0	0.357	0.4	0	0
1	11575375	rs2594318	T	A	0.823	> 25%	Known	Low	1	NaN	1	1	0.5	0.6	1	1
1	11576206	rs17036950	C	T	0.008772	Singleton	Known	Low	0	0	0	0	0.071	0	0	0
1	11577831	rs3887379	A	G	0.016	Singleton	Known	Modifier	0	NaN	0	0	0.071	0	0	0
1	11579470	rs2072994	G	A	0.905	> 25%	Known	Moderate	0.9	1	1	1	0.429	0.875	1	1
1	11579504	rs2072993	G	C	0.06	0.1	Known	Moderate	0.1	0	0	0	0.357	0.062	0	0
1	11579819	rs61739687	C	T	0.008621	Singleton	Known	Low	0	0	0	0	0.071	0	0	0
1	11584109	rs115032543	C	G	0.008621	Singleton	Known	Moderate	0	0	0	0	0.071	0	0	0
1	11584164	rs2076469	A	G	0.113	0.25	Known	Modifier	0	NaN	0	0	0.429	0.1	0	0
1	11584270	NA	G	T	0.016	Singleton	Novel	Modifier	0	NaN	0.125	0	0	0	0	0
1	11585308	rs61750329	C	T	0.509	> 25%	Known	Moderate	0.7	0.167	1	0.594	0.286	0.25	0.6	0.5
1	11586677	rs2745260	T	C	0.081	0.1	Known	Modifier	0	NaN	0	0	0.286	0.1	0	0
1	11589449	rs2817630	A	T	0.033	2-4 Alleles	Known	Modifier	0	NaN	0	0	0.071	0.1	0	0
1	11589872	rs77546140	C	T	0.008772	Singleton	Known	Low	0	0	0	0	0.071	0	0	0
1	11589911	rs2076468	G	A	0.052	0.1	Known	Low	0.1	0	0	0	0.286	0.062	0	0
1	11590919	NA	C	A	0.081	0.1	Known	Modifier	0	NaN	0	0	0.286	0.1	0	0
1	11593771	NA	C	T	0.032	2-4 Alleles	Novel	Modifier	0	NaN	0	0	0	0.2	0	0
1	11593793	rs113116961	T	TGCACACACGCAC	1	> 25%	Known	Modifier	1	NaN	1	1	1	1	1	1
1	11594400	rs2235663	T	C	0.161	0.25	Known	Modifier	0	NaN	0	0	0.571	0.2	0	0
1	11595001	rs41274534	C	A	0.032	2-4 Alleles	Known	Modifier	0	NaN	0	0	0	0.2	0	0
1	11595038	rs2076467	A	G	0.032	2-4 Alleles	Known	Modifier	0	NaN	0	0	0.143	0	0	0
1	11595572	rs3891105	C	T	0.008621	Singleton	Known	Low	0	0	0	0	0.071	0	0	0
1	11596455	rs2594310	C	T	0.017	2-4 Alleles	Known	Low	0	0	0	0	0.071	0.062	0	0
1	11596762	rs2235666	C	T	0.129	0.25	Known	Modifier	0	NaN	0	0	0.429	0.2	0	0
1	11708736	rs1055547	T	C	0.484	> 25%	Known	Modifier	0.5	NaN	1	0.5	0.214	0.4	0.4	0.6
1	11710561	rs9614	T	G	0.388	> 25%	Known	Moderate	0.4	0.75	0	0.312	0.571	0.188	0.8	0.3
1	11710779	rs148874459	C	CGCG	0.552	> 25%	Novel	Moderate	0.4	0.333	0.667	0.625	0.357	0.75	0.5	0.6
1	11710779	rs538764329	C	CGCG	0.552	> 25%	Novel	Moderate	0.4	0.333	0.667	0.625	0.357	0.75	0.5	0.6
1	11710992	NA	AC	A	0.018	Singleton	Novel	Modifier	0	NaN	0	0	0	0	0.125	0
1	11714165	NA	C	A	0.016	Singleton	Novel	Modifier	0	NaN	0.125	0	0	0	0	0
1	11714172	NA	C	A	0.016	Singleton	Novel	Modifier	0	NaN	0.125	0	0	0	0	0
1	11714368	rs2272983	T	G	0.922	> 25%	Known	Low	1	1	0.5	0.906	1	1	1	1
1	11718761	rs74054208	G	A	0.016	Singleton	Known	Modifier	0	NaN	0	0	0.071	0	0	0
1	11728793	NA	G	T	0.008621	Singleton	Known	Low	0	0	0	0	0.071	0	0	0
1	11728894	rs3125818	G	A	0.198	0.25	Known	Moderate	0	0.667	0	0.062	0.214	0.312	0.5	0
1	11731927	NA	AG	A	0.259	> 25%	Novel	Modifier	0	0.583	0	0.208	NaN	0.333	NaN	NaN
1	11733699	NA	C	T	0.008621	Singleton	Known	Moderate	0	0	0	0	0	0.062	0	0
1	11735151	NA	C	T	0.008621	Singleton	Known	Low	0	0	0	0.031	0	0	0	0
1	11735245	NA	A	C	0.242	0.25	Known	Modifier	0	NaN	0	0.5	0.286	0.2	0	0.5
1	11735841	rs2233024	C	A	0.177	0.25	Known	Modifier	0	NaN	0	0	0.214	0.3	0.5	0
1	11735877	rs2233022	A	G	0.452	> 25%	Known	Modifier	0.5	NaN	1	0.5	0	0.5	0.5	0.5
1	11737051	rs2294638	G	C	0.661	> 25%	Known	Modifier	1	NaN	1	0.5	0.286	0.8	1	0.5
1	11740358	rs7417320	A	G	0.565	> 25%	Known	Modifier	1	NaN	1	0.5	0.286	0.7	0.5	0.5
1	11766424	rs11121804	C	T	0.074	0.1	Known	Moderate	0	0	0	0.125	NaN	0.167	NaN	NaN
1	11771929	NA	G	A	0.069	0.1	Known	Moderate	0	0	0	0.062	0	0.312	0	0.1
1	11771988	rs17037327	A	G	0.19	0.25	Known	Low	0	0.167	0	0.188	0.214	0.062	0.4	0.6
1	11772060	NA	G	T	0.016	Singleton	Known	Modifier	0	NaN	0	0	0.071	0	0	0
1	11772223	rs12093081	G	T	0.016	Singleton	Known	Modifier	0	NaN	0	0	0.071	0	0	0
1	11772229	rs60437934	A	G	0.161	0.25	Known	Modifier	0	NaN	0.25	0.125	0.143	0.2	0	0.3
1	11772340	rs2336034	G	A	0.274	> 25%	Known	Modifier	0	NaN	0	0.375	0.214	0.1	0.4	0.6
1	11775224	rs151284265	G	A	0.026	2-4 Alleles	Known	Moderate	0	0	0	0.094	0	0	0	0
1	11779499	rs4846028	T	C	0.758	> 25%	Known	Modifier	1	NaN	0.25	0.625	0.786	0.9	1	0.8
1	11779762	rs12117076	C	T	0.355	> 25%	Known	Modifier	0.5	NaN	0	0.375	0.214	0.2	0.4	0.9
1	11782506	rs34219540	T	C	0.484	> 25%	Known	Modifier	0.5	NaN	0.625	0.375	0.286	0.3	0.4	1
1	11782781	NA	G	C	0.516	> 25%	Known	Modifier	0.5	NaN	0.375	0.625	0.714	0.7	0.6	0
1	11782814	rs7414943	G	A	0.484	> 25%	Known	Modifier	0.5	NaN	0.625	0.375	0.286	0.3	0.4	1
1	11804652	NA	T	A	0.008621	Singleton	Novel	Modifier	0	0	0	0.031	0	0	0	0
1	11805915	rs17875937	CT	C	0.052	0.1	Known	Modifier	0	0	0.25	0.062	0	0.062	0	0
1	11806132	NA	C	A	0.008621	Singleton	Novel	Modifier	0	0	0	0.031	0	0	0	0
1	11806139	NA	C	A	0.008621	Singleton	Known	Modifier	0	0	0	0.031	0	0	0	0
1	11807426	rs12752700	C	T	0.597	> 25%	Known	Modifier	1	NaN	0.375	0.625	0.714	0.6	0.6	0.5
1	11807427	rs17875945	G	C	0.097	0.1	Known	Modifier	0	NaN	0.625	0	0	0.1	0	0
1	11824303	rs4845877	T	C	0.968	> 25%	Known	Modifier	1	NaN	1	1	0.929	0.9	1	1
1	11824346	rs4845878	G	A	0.968	> 25%	Known	Modifier	1	NaN	1	1	0.929	0.9	1	1
1	11825851	rs10218813	G	C	0.984	> 25%	Known	Modifier	1	NaN	1	1	1	0.9	1	1
1	11826085	rs114941496	G	A	0.026	2-4 Alleles	Known	Moderate	0	0	0	0.031	0	0.125	0	0
1	11826630	rs6668699	C	T	0.979	> 25%	Known	Moderate	1	1	1	0.95	1	0.929	1	1
1	11826990	rs115743330	G	A	0.011	Singleton	Known	Modifier	0	0	0	0	0.071	0	0	0
1	11827180	rs6540995	A	G	1	> 25%	Known	Modifier	1	NaN	1	1	1	1	1	1
1	11827304	rs6540996	A	G	1	> 25%	Known	Low	1	1	1	1	1	1	1	1
1	11827355	rs6540997	A	G	0.929	> 25%	Known	Modifier	1	NaN	1	0.667	1	0.667	1	1
1	11828199	NA	C	T	0.034	0.1	Known	Moderate	0	0	0	0	0	0	0.4	0
1	11828238	rs4845880	G	A	0.974	> 25%	Known	Moderate	1	1	1	0.969	1	0.875	1	1
1	11828319	rs4845881	G	A	0.974	> 25%	Known	Moderate	1	1	1	0.969	1	0.875	1	1
1	11828364	rs77347935	G	A	0.027	2-4 Alleles	Known	Moderate	0	0	0	0.033	0	0.125	0	0
1	11831543	rs72638684	C	T	0.032	2-4 Alleles	Known	Modifier	0	NaN	0	0.125	0	0.1	0	0
1	11831615	rs6667720	C	T	0.991	> 25%	Known	Moderate	1	1	1	1	0.929	1	1	1
1	11832100	rs11121827	T	A	0.952	> 25%	Known	Modifier	1	NaN	1	0.875	0.929	0.9	1	1
1	11832311	rs10779764	G	C	0.979	> 25%	Known	Low	1	1	1	1	NaN	0.833	NaN	NaN
1	11835455	rs72638698	T	G	0.032	2-4 Alleles	Known	Modifier	0	NaN	0	0.125	0	0.1	0	0
1	11835556	rs41275456	C	T	0.026	2-4 Alleles	Known	Moderate	0	0	0	0.031	0	0.125	0	0
1	11836628	rs6699881	T	C	0.991	> 25%	Known	Moderate	1	1	1	1	0.929	1	1	1
1	11836670	rs41275458	C	A	0.02	2-4 Alleles	Known	Low	0	0	0	0.038	0	0.071	0	0
1	11836682	rs7538516	C	T	0.965	> 25%	Known	Moderate	1	1	1	0.958	0.929	0.917	1	1
1	11838696	rs72640210	A	G	0.032	2-4 Alleles	Known	Modifier	0	NaN	0	0.125	0	0.1	0	0
1	11838841	rs56001051	A	G	0.026	2-4 Alleles	Known	Moderate	0	0	0	0.031	0	0.125	0	0
1	11838848	rs6697244	G	T	0.966	> 25%	Known	Moderate	1	1	1	0.969	0.929	0.875	1	1
1	11839009	rs55685198	C	T	0.026	2-4 Alleles	Known	Low	0	0	0	0.031	0	0.125	0	0
1	11839034	rs55967531	G	A	0.026	2-4 Alleles	Known	Moderate	0	0	0	0.031	0	0.125	0	0
1	11839201	rs41307759	T	A	0.032	2-4 Alleles	Known	Modifier	0	NaN	0	0.125	0	0.1	0	0
1	11839792	rs12566905	T	C	0.032	2-4 Alleles	Known	Modifier	0	NaN	0	0.125	0	0.1	0	0
1	11839923	rs12561919	C	T	0.026	2-4 Alleles	Known	Moderate	0	0	0	0.031	0	0.125	0	0
1	11839966	rs4846043	G	A	0.966	> 25%	Known	Moderate	1	1	1	0.969	0.929	0.875	1	1
1	11839998	rs4846044	T	C	0.991	> 25%	Known	Moderate	1	1	1	1	0.929	1	1	1
1	11842144	rs10864542	C	G	0.952	> 25%	Known	Modifier	1	NaN	1	0.875	0.929	0.9	1	1
1	11844330	rs10864543	C	T	0.957	> 25%	Known	Low	1	1	1	0.969	0.857	0.875	1	1
1	11844737	rs55890341	A	G	0.032	2-4 Alleles	Known	Modifier	0	NaN	0	0.125	0	0.1	0	0
1	11845167	rs199890035	TTTA	T	0.032	2-4 Alleles	Known	Modifier	0	NaN	0	0.125	0	0.1	0	0
1	11845167	rs55820567	TTTA	T	0.032	2-4 Alleles	Known	Modifier	0	NaN	0	0.125	0	0.1	0	0
1	11845169	rs11586659	T	G	0.952	> 25%	Known	Modifier	1	NaN	1	0.875	0.929	0.9	1	1
1	11845222	rs55867221	T	C	0.026	2-4 Alleles	Known	Moderate	0	0	0	0.031	0	0.125	0	0
1	11847449	rs3737967	G	A	0.044	0.1	Known	Moderate	0	0	0	0.062	0	0.188	0	0
1	11847759	rs3737966	C	T	0.952	> 25%	Known	Modifier	1	NaN	1	0.875	0.929	0.9	1	1
1	11847861	rs1537516	G	A	0.032	2-4 Alleles	Known	Modifier	0	NaN	0	0.125	0	0.1	0	0
1	11847902	rs1537515	C	A	0.032	2-4 Alleles	Known	Modifier	0	NaN	0	0.125	0	0.1	0	0
1	11848020	NA	C	T	0.181	0.25	Known	Moderate	0.5	0.083	0.083	0.438	0	0	0	0
1	11848068	rs1537514	G	C	0.026	2-4 Alleles	Known	Moderate	0	0	0	0.031	0	0.125	0	0
1	11848879	rs2077360	A	G	0.984	> 25%	Known	Modifier	1	NaN	1	1	0.929	1	1	1
1	11849447	rs868014	A	G	1	> 25%	Known	Moderate	1	1	1	1	1	1	1	1
1	11850927	rs2274976	C	T	0.026	2-4 Alleles	Known	Moderate	0	0	0	0.031	0	0.125	0	0
1	11851003	rs3818762	G	C	0.019	Singleton	Known	Modifier	0	0	0	0	NaN	0.167	NaN	NaN
1	11852300	rs1476413	C	T	0.026	2-4 Alleles	Known	Modifier	0	0	0	0.031	0	0.125	0	0
1	11854457	rs4846051	G	A	0.991	> 25%	Known	Low	1	1	1	1	0.929	1	1	1
1	11854476	rs1801131	T	G	0.026	2-4 Alleles	Known	Moderate	0	0	0	0.031	0	0.125	0	0
1	11854671	NA	C	A	0.032	2-4 Alleles	Novel	Modifier	0	NaN	0	0.125	0	0.1	0	0
1	11854755	rs1994798	G	A	0.966	> 25%	Known	Modifier	1	1	1	0.969	0.929	0.875	1	1
1	11854896	rs2066462	G	A	0.026	2-4 Alleles	Known	Low	0	0	0	0.031	0	0.125	0	0
1	11856378	rs1801133	G	A	0.241	0.25	Known	Moderate	0.2	0.333	0.167	0.188	0.071	0.562	0	0.4
1	11856468	NA	G	A	0.019	Singleton	Novel	Modifier	0	0	0	0.042	NaN	0	NaN	NaN
1	11860455	rs2066469	C	T	0.016	Singleton	Known	Modifier	0	NaN	0	0	0.071	0	0	0
1	11863057	NA	G	A	0.026	2-4 Alleles	Known	Low	0	0	0	0.031	0	0.125	0	0
1	11863402	NA	C	A	0.056	2-4 Alleles	Novel	Modifier	0.125	0	0	0.083	NaN	0	NaN	NaN
1	11876020	NA	A	AT	0.016	Singleton	Known	Modifier	0	NaN	0	0	0.071	0	0	0
1	11876754	NA	TG	T	0.008929	Singleton	Novel	Modifier	0	0	0	0.031	0	0	0	0
1	11884555	NA	A	G	1	> 25%	Known	Moderate	1	1	1	1	1	1	1	1
1	11887303	rs7537765	A	G	0.032	2-4 Alleles	Known	Modifier	0	NaN	0	0.125	0	0.1	0	0
1	11887316	rs41275478	C	A	0.032	2-4 Alleles	Known	Modifier	0	NaN	0	0.125	0	0.1	0	0
1	11887373	NA	T	TG	0.935	> 25%	Novel	Modifier	1	NaN	1	0.875	0.929	0.9	1	0.9
1	11887374	NA	G	GA	0.25	2-4 Alleles	Novel	Modifier	NaN	NaN	NaN	0.5	0	0.5	NaN	0
1	11887382	rs56190030	A	G	0.032	2-4 Alleles	Known	Modifier	0	NaN	0	0.125	0	0.1	0	0
1	11889225	rs41275484	G	A	0.032	2-4 Alleles	Known	Modifier	0	NaN	0	0.125	0	0.1	0	0
1	11889468	rs535107	A	G	0.081	0.1	Known	Modifier	0	NaN	0	0.125	0.071	0.1	0	0.2
1	11897082	NA	C	T	0.026	2-4 Alleles	Known	Low	0	0	0	0.031	0	0.125	0	0
1	11897220	rs142864983	G	A	0.242	0.25	Known	Low	0	NaN	0.25	0.375	0.357	0	0.1	0.4
1	11897464	NA	C	T	0.008621	Singleton	Novel	Moderate	0	0	0	0.031	0	0	0	0
1	11897592	rs198406	A	G	0.048	2-4 Alleles	Known	Modifier	0	NaN	0	0.125	0.071	0.1	0	0
1	11898789	NA	G	T	0.026	2-4 Alleles	Known	Moderate	0	0	0	0.031	0	0.125	0	0
1	11898849	rs198409	T	G	0.008621	Singleton	Known	Low	0	0	0	0	0.071	0	0	0
1	11899033	rs1023252	G	T	0.019	2-4 Alleles	Known	Moderate	0	0	0	0.033	0	0.071	0	0
1	11906068	rs5065	A	G	0.008621	Singleton	Known	High	0	0	0	0	0.071	0	0	0
1	11907603	rs5064	G	A	0.008621	Singleton	Known	Modifier	0	0	0	0	0.071	0	0	0
1	11907648	rs5063	C	T	0.026	2-4 Alleles	Known	Moderate	0	0	0	0.031	0	0.125	0	0
1	11971264	rs546085032	G	A	0.097	0.1	Known	Modifier	0	NaN	0.25	0	0	0	0	0.4
1	11982580	rs11555351	G	A	0.009091	Singleton	Known	Moderate	0	0	0	0.033	0	0	0	0
1	11995176	rs1208984	A	G	0.048	2-4 Alleles	Known	Modifier	0	NaN	0	0	0.214	0	0	0
1	12004663	rs112799470	G	A	0.017	2-4 Alleles	Known	Moderate	0	0	0	0	0	0.125	0	0
1	12009955	rs7529452	C	T	0.612	> 25%	Known	Low	0.7	0.083	0.833	0.719	0.786	0.438	0.5	0.7
1	12009956	rs7551175	G	A	0.034	0.1	Known	Moderate	0	0	0	0.031	0.071	0.125	0	0
1	12010469	rs2273285	G	T	0.008621	Singleton	Known	Moderate	0	0	0	0	0.071	0	0	0
1	12010475	NA	A	G	0.043	0.1	Novel	Moderate	0	0	0	0.156	0	0	0	0
1	12010599	NA	C	T	0.037	2-4 Alleles	Known	Modifier	0.125	0	0	0	NaN	0.167	NaN	NaN
1	12012409	rs2273286	A	G	0.016	Singleton	Known	Modifier	0	NaN	0	0	0	0.1	0	0
1	12016957	rs41307745	T	G	0.019	Singleton	Known	Modifier	0	0	0	0	NaN	0.167	NaN	NaN
1	12017479	rs7554458	C	T	0.016	Singleton	Known	Modifier	0	NaN	0	0	0.071	0	0	0
1	12017933	NA	G	A	0.008621	Singleton	Known	Moderate	0	0	0	0	0.071	0	0	0
1	12024235	rs1130529	C	T	0.448	> 25%	Known	Low	0.2	0	0.75	0.438	0.929	0.375	0.5	0.3
1	12058606	NA	AAAAAC	A	0.597	> 25%	Novel	Modifier	0	NaN	0.625	0.625	0.929	0.6	0.5	0.3
1	12061440	NA	C	T	0.019	Singleton	Novel	Modifier	0	0	0	0	NaN	0.167	NaN	NaN
1	12062205	rs2236057	A	G	0.474	> 25%	Known	Modifier	0.2	0	0.75	0.469	0.929	0.5	0.5	0.3
1	12067336	rs77941748	G	C	0.008621	Singleton	Known	Modifier	0	0	0	0	0.071	0	0	0
1	12071433	rs3766741	C	G	0.032	2-4 Alleles	Known	Modifier	0	NaN	0	0.125	0	0.1	0	0
1	12071670	NA	C	A	0.019	Singleton	Novel	Modifier	0	0	0	0.045	NaN	0	NaN	NaN
1	12081895	rs117242156	G	A	0.064	0.1	Known	Moderate	0.1	0.417	0	0.036	0	0	0	0
1	12082538	rs77391339	C	A	0.016	Singleton	Known	Modifier	0	NaN	0	0	0.071	0	0	0
1	12082926	rs2295283	A	G	0.362	> 25%	Known	Moderate	0.2	0	0.75	0.281	0.857	0.312	0.2	0.3
1	12090001	rs4514248	T	C	0.016	Singleton	Known	Modifier	0	NaN	0	0	0.071	0	0	0
1	12144434	rs1201113	G	A	0.048	2-4 Alleles	Known	Modifier	0	NaN	0	0.125	0.071	0.1	0	0
1	12144662	rs11569821	T	A	0.403	> 25%	Known	Modifier	0.5	NaN	0.625	0.5	0.643	0.4	0.1	0.1
1	12144667	rs11569822	C	T	0.403	> 25%	Known	Modifier	0.5	NaN	0.625	0.5	0.643	0.4	0.1	0.1
1	12157037	rs6665743	C	T	0.016	Singleton	Known	Modifier	0	NaN	0	0	0.071	0	0	0
1	12157288	rs11569835	T	C	0.016	Singleton	Known	Modifier	0	NaN	0	0	0.071	0	0	0
1	12157321	rs11569836	G	C	0.306	> 25%	Known	Modifier	0.5	NaN	0.375	0.375	0.143	0.3	0.1	0.6
1	12164437	rs2230622	C	T	0.389	> 25%	Known	Low	0.625	0.5	0	0.208	NaN	0.833	NaN	NaN
1	12170288	rs2297729	G	A	0.129	0.25	Known	Modifier	0	NaN	0.25	0.25	0.143	0.1	0.1	0
1	12170425	NA	G	T	0.113	0.25	Known	Modifier	0	NaN	0.125	0.25	0.143	0.1	0.1	0
1	12171966	NA	A	G	0.008621	Singleton	Novel	Moderate	0	0.083	0	0	0	0	0	0
1	12175729	NA	C	T	1	> 25%	Known	Moderate	1	1	1	1	1	1	1	1
1	12183245	rs2486316	G	T	0.097	0.1	Known	Modifier	0	NaN	0	0.25	0.214	0	0.1	0
1	12186058	rs2230625	A	G	0.095	0.1	Known	Moderate	0	0.083	0	0.188	0.214	0.062	0	0
1	12198297	rs476488	T	C	0.074	0.1	Known	Low	0.125	0	0	0.042	NaN	0.333	NaN	NaN
1	12198635	rs6419481	T	C	0.532	> 25%	Known	Modifier	0.5	NaN	0.75	0.625	0.286	0.5	0.4	0.8
1	12227509	NA	AG	A	0.023	Singleton	Novel	Modifier	0	0	0	0.05	NaN	0	NaN	NaN
1	12248942	rs945439	A	G	0.008621	Singleton	Known	Low	0	0	0	0	0.071	0	0	0
1	12251808	NA	T	G	0.034	0.1	Known	Modifier	0.1	0	0	0	0.071	0.125	0	0
1	12262229	NA	GT	G	0.019	Singleton	Novel	High	0	0	0	0.042	NaN	0	NaN	NaN
1	12304644	rs34489138	C	T	0.008621	Singleton	Known	Low	0	0	0	0	0.071	0	0	0
1	12313827	rs61774897	A	G	0.008621	Singleton	Known	Moderate	0	0	0	0	0.071	0	0	0
1	12316393	rs12057307	G	A	0.008621	Singleton	Known	Moderate	0	0	0	0	0.071	0	0	0
1	12316584	rs235246	A	G	0.161	0.25	Known	Modifier	0.5	NaN	0.375	0	0.071	0.1	0	0.4
1	12320896	NA	C	A	0.016	Singleton	Novel	Modifier	0	NaN	0	0	0	0	0	0.1
1	12321247	NA	G	T	0.145	0.25	Known	Modifier	0	NaN	0	0.5	0	0	0.5	0
1	12328727	rs12077905	C	T	0.016	Singleton	Known	Modifier	0	NaN	0	0	0.071	0	0	0
1	12336300	NA	C	G	0.008621	Singleton	Novel	Moderate	0	0	0.083	0	0	0	0	0
1	12336312	NA	T	A	0.008621	Singleton	Novel	Moderate	0	0	0.083	0	0	0	0	0
1	12339619	rs4845898	A	T	0.026	2-4 Alleles	Known	Moderate	0.1	0.083	0	0.031	0	0	0	0
1	12364619	NA	G	GACAAGC	0.008621	Singleton	Novel	Moderate	0	0	0	0	0	0.062	0	0
1	12381785	NA	TGA	T	0.016	Singleton	Novel	Modifier	0	NaN	0.125	0	0	0	0	0
1	12381796	NA	C	T	0.145	0.25	Known	Modifier	0.5	NaN	0.375	0	0	0.1	0	0.4
1	12381796	NA	C	G	0.016	Singleton	Novel	Modifier	0	NaN	0	0	0.071	0	0	0
1	12382751	rs35102018	C	T	0.164	0.25	Known	Low	0.3	0.417	0.333	0.031	0	0.125	0	0.4
1	12387688	rs200485091	T	C	0.016	Singleton	Known	Modifier	0	NaN	0	0	0.071	0	0	0
1	12387978	NA	CT	C	0.097	0.1	Novel	Modifier	0	NaN	0.125	0.25	0	0.1	0	0.2
1	12393124	rs79108479	C	T	0.016	Singleton	Known	Modifier	0	NaN	0	0	0.071	0	0	0
1	12393335	rs28465686	G	A	0.008621	Singleton	Known	Low	0	0	0	0	0.071	0	0	0
1	12401868	NA	A	C	0.621	> 25%	Known	Low	0.7	0.167	0.5	0.812	0.429	0.812	0.5	0.7
1	12429611	NA	C	T	0.043	0.1	Known	Low	0	0	0	0.031	0.071	0.188	0	0
1	12445434	NA	TA	T	0.008621	Singleton	Novel	Low	0	0	0	0.031	0	0	0	0
1	12445440	NA	C	G	0.048	2-4 Alleles	Known	Low	0	NaN	0	0	0	0	0.3	0
1	12461845	NA	G	A	0.016	Singleton	Novel	Modifier	0	NaN	0	0	0	0	0	0.1
1	12538726	rs75109580	G	A	0.145	0.25	Known	Modifier	0	NaN	0	0	0.5	0.2	0	0
1	12567232	rs7554257	A	G	0.952	> 25%	Known	Modifier	1	NaN	1	0.625	1	1	1	1
1	12628459	rs11121940	G	A	0.017	2-4 Alleles	Known	Low	0	0	0	0	0.143	0	0	0
1	12628471	rs4072868	A	C	0.065	0.1	Known	Modifier	0	NaN	0.5	0	0	0	0	0
1	12638964	rs2275875	T	C	0.655	> 25%	Known	Low	0.9	0.917	0.833	0.531	0.571	0.562	0.7	0.5
1	12639018	rs2275874	C	T	0.452	> 25%	Known	Modifier	1	NaN	0.25	0.25	0.429	0.5	0.6	0.5
1	12639168	rs3128461	A	G	0.581	> 25%	Known	Modifier	1	NaN	0.25	0.625	0.571	0.7	0.7	0.5
1	12639289	rs12041395	C	T	0.121	0.25	Known	Modifier	0	0.417	0	0.156	0	0.188	0.1	0
1	12639309	rs6670337	G	C	0.017	2-4 Alleles	Known	Modifier	0	0	0	0	0.143	0	0	0
1	12639389	rs61735748	T	C	0.026	2-4 Alleles	Known	Moderate	0	0	0	0	0	0.188	0	0
1	12640429	NA	C	T	0.056	2-4 Alleles	Novel	Low	0.125	0.083	0.25	0	NaN	0	NaN	NaN
1	12640461	rs2275873	C	G	0.129	0.25	Known	Modifier	0.1	0.417	0	0.156	0	0.188	0.1	0
1	12704626	NA	G	T	0.008621	Singleton	Known	Moderate	0	0	0	0.031	0	0	0	0
1	12722028	rs1892065	A	G	0.032	2-4 Alleles	Known	Modifier	0	NaN	0	0	0.143	0	0	0
1	12725943	rs1419298	T	C	0.113	0.25	Known	Modifier	0	NaN	0.25	0	0.143	0.1	0	0.2
1	12726012	NA	C	A	0.018	2-4 Alleles	Novel	Moderate	0	0	0	0.062	0	0	0	0
1	12726636	rs74057619	C	T	0.008621	Singleton	Known	Low	0	0	0	0	0.071	0	0	0
1	12776218	rs3000860	A	C	0.887	> 25%	Known	Modifier	1	NaN	1	0.75	0.929	0.9	0.9	0.8
1	12776344	rs3000859	A	T	0.871	> 25%	Known	Low	1	0.75	1	0.781	0.929	0.938	0.9	0.8
1	12776530	NA	T	G	0.016	Singleton	Novel	Modifier	0	NaN	0	0	0	0.1	0	0
1	12779560	rs3010876	T	C	0.948	> 25%	Known	Low	1	0.75	1	0.938	0.929	1	1	1
1	12779618	rs3010877	T	C	0.948	> 25%	Known	Moderate	1	0.75	1	0.938	0.929	1	1	1
1	12785093	rs4361998	T	G	0.968	> 25%	Known	Modifier	1	NaN	1	0.875	0.929	1	1	1
1	12785494	rs7513079	G	T	0.94	> 25%	Known	Moderate	1	0.75	1	0.938	0.857	1	1	1
1	12785749	rs11121969	C	T	0.008621	Singleton	Known	Moderate	0	0	0	0	0.071	0	0	0
1	12819217	rs200738459	C	T	0.016	Singleton	Known	Modifier	0	NaN	0	0	0.071	0	0	0
1	12820870	rs1132185	T	C	0.979	> 25%	Known	Moderate	1	0.917	1	1	NaN	1	NaN	NaN
1	12835868	rs1812242	T	C	0.926	> 25%	Known	Moderate	1	1	1	0.833	NaN	1	NaN	NaN
1	12837634	NA	T	A	0.931	> 25%	Known	Low	1	1	1	0.844	0.786	1	1	1
1	12854530	NA	C	G	0.947	> 25%	Known	Moderate	1	1	1	0.844	0.929	1	1	1
1	12855835	NA	C	G	1	> 25%	Known	Moderate	1	1	1	1	1	1	1	1
1	12888601	NA	G	GC	0.991	> 25%	Known	Modifier	1	1	1	1	1	1	1	0.9
1	12918819	rs9659511	C	T	0.229	0.25	Known	Modifier	0	NaN	0.5	0.25	0	0.375	0.1	0.75
1	12919079	NA	C	G	0.185	0.25	Known	Moderate	0	0	0.3	0.208	0	0.357	0.1	0.75
1	12919623	NA	C	T	0.139	0.25	Known	Low	0	0	0.2	0.167	0	0.25	0.1	0.375
1	12919624	rs80027487	C	G	0.139	0.25	Known	Moderate	0	0	0.2	0.167	0	0.25	0.1	0.375
1	12919928	rs72472698	A	G	0.16	0.25	Known	Moderate	0	0	0.3	0.125	0	0.357	0.1	0.75
1	12919934	rs3204805	A	G	0.163	0.25	Known	Moderate	0	0	0.3	0.125	0	0.357	0.1	0.75
1	12921110	rs12139546	A	G	0.153	0.25	Known	Moderate	0	0	0.3	0.115	0	0.357	0.1	0.75
1	12921127	rs1063785	A	G	0.156	0.25	Known	Low	0	0	0.3	0.115	0	0.357	0.1	0.75
1	12921132	rs12139550	A	G	0.156	0.25	Known	Moderate	0	0	0.3	0.115	0	0.357	0.1	0.75
1	13141751	rs587659026	C	CT	0.016	Singleton	Known	Modifier	0	NaN	0	0	0.071	0	0	0
1	13183439	rs28713604	T	C	0.69	> 25%	Known	Modifier	0.7	1	0.667	0.5	0.571	0.812	0.8	0.8
1	13448183	NA	G	GT	0.023	2-4 Alleles	Novel	High	0	0	0	0	0	0	0	0.25
1	13802224	rs3795750	G	A	0.194	0.25	Known	Modifier	0.5	NaN	0	0.125	0.429	0.1	0.1	0.2
1	13802325	rs3013105	T	C	0.232	0.25	Known	Moderate	0.5	0	0	0.3	0.5	0.125	0.1	0.2
1	13802416	rs150134152	C	T	0.345	> 25%	Known	Low	0.3	0.167	0.417	0.312	0	0.5	0.4	0.8
1	13802437	rs3013106	G	A	0.216	0.25	Known	Low	0.5	0	0	0.281	0.429	0.125	0.1	0.2
1	13802535	NA	C	A	0.008772	Singleton	Novel	High	0	0.083	0	0	0	0	0	0
1	13910417	NA	C	T	0.457	> 25%	Known	Low	0.3	0.75	0.167	0.75	0.214	0.312	0.5	0.2
1	13910681	rs4661725	G	C	0.148	0.25	Known	Low	0	0.25	0	0.125	NaN	0.333	NaN	NaN
1	13933855	rs35870640	A	G	0.532	> 25%	Known	Modifier	0.5	NaN	1	0.125	0.357	0.5	0.5	0.8
1	13936822	rs404658	G	T	0.903	> 25%	Known	Modifier	0.5	NaN	1	1	1	0.9	0.6	1
1	13937089	rs2487643	G	T	0.903	> 25%	Known	Modifier	0.5	NaN	1	1	1	0.9	0.6	1
1	13940864	rs2486188	C	G	1	> 25%	Known	Moderate	1	1	1	1	1	1	1	1
1	14059395	rs33969518	T	C	0.204	0.25	Known	Modifier	0.25	0.083	0	0.208	NaN	0.5	NaN	NaN
1	14096635	rs2884788	A	T	0.548	> 25%	Known	Modifier	0.5	NaN	0.75	1	0.643	0.5	0.1	0.4
1	14096821	rs1210110	T	C	0.25	> 25%	Known	Modifier	0.3	0.083	0.167	0.188	0.143	0.375	0.5	0.4
1	14105136	NA	AGAT	A	0.026	2-4 Alleles	Novel	Moderate	0	0.083	0.083	0	0	0.062	0	0
1	14105139	rs2076324	T	A	0.819	> 25%	Known	Moderate	0.8	0.833	0.917	0.906	0.786	0.75	0.6	0.8
1	14105298	rs1203678	G	A	0.871	> 25%	Known	Low	0.8	1	1	0.938	0.786	0.875	0.6	0.8
1	14106394	NA	A	ACTC	0.905	> 25%	Known	Moderate	0.8	1	1	0.938	0.857	0.938	0.6	1
1	14107478	rs143840433	C	T	0.026	2-4 Alleles	Known	Moderate	0	0	0	0	0	0.062	0	0.2
1	14108283	rs140013471	C	T	0.008621	Singleton	Known	Low	0	0	0	0.031	0	0	0	0
1	14109114	rs1203651	A	G	0.871	> 25%	Known	Low	0.8	1	1	0.938	0.786	0.875	0.6	0.8
1	14109408	NA	CT	C	0.3	> 25%	Novel	Modifier	0.375	0.1	0.25	0.233	0.429	0.438	0.4	0.2
1	14109408	NA	CTT	C	0.027	2-4 Alleles	Novel	Modifier	0	0.1	0	0.067	0	0	0	0
1	14109408	NA	CTTT	C	0.009091	Singleton	Novel	Modifier	0	0.1	0	0	0	0	0	0
1	14143003	rs1046331	A	G	0.69	> 25%	Known	Low	0.6	0.5	1	0.719	0.929	0.625	0.5	0.5
1	14149583	NA	C	T	0.065	0.1	Novel	Modifier	0	NaN	0.5	0	0	0	0	0
1	14149601	rs2697969	C	T	0.661	> 25%	Known	Modifier	0.5	NaN	1	0.625	0.857	0.5	0.5	0.5
1	14149622	rs2697968	T	C	0.629	> 25%	Known	Modifier	0.5	0.5	1	0.594	0.857	0.562	0.5	0.5
1	14220186	NA	A	G	0.905	> 25%	Known	Modifier	0.9	1	1	0.875	0.857	0.75	1	1
1	14507057	rs10928050	A	G	0.241	0.25	Known	Modifier	0.2	0	0	0.25	0.714	0.312	0	0.3
1	15287168	rs41301991	C	T	0.035	0.1	Known	Modifier	0	0	0	0.133	0	0	0	0
1	15287303	NA	C	T	0.008621	Singleton	Novel	Moderate	0	0	0	0.031	0	0	0	0
1	15382689	NA	C	G	0.06	0.1	Novel	Moderate	0	0	0.417	0.031	0	0.062	0	0
1	15386628	rs2073091	T	C	0.323	> 25%	Known	Modifier	0.5	NaN	0.5	0.125	0	0.3	0.6	0.5
1	15390145	rs2076565	A	G	0.194	0.25	Known	Modifier	0	NaN	0.5	0.125	0	0.2	0	0.5
1	15390178	rs2076564	C	T	0.194	0.25	Known	Modifier	0	NaN	0.5	0.125	0	0.2	0	0.5
1	15427934	rs10927676	C	T	0.726	> 25%	Known	Modifier	1	NaN	1	0.375	0.786	0.7	0.8	0.6
1	15427982	rs502918	G	A	0.758	> 25%	Known	Modifier	1	NaN	1	0.375	0.929	0.7	0.8	0.6
1	15428358	rs477953	T	C	1	> 25%	Known	Modifier	1	NaN	1	1	1	1	1	1
1	15429876	NA	C	T	0.017	2-4 Alleles	Known	Moderate	0	0.167	0	0	0	0	0	0
1	15438990	rs10803354	G	A	0.698	> 25%	Known	Moderate	0.6	0.667	0.583	0.844	0.643	0.5	0.9	0.7
1	15439083	rs372503586	A	AAGGTCTTTTTTTTCTTCTCCCAGCGGC	0.339	> 25%	Known	Modifier	1	NaN	0.5	0.125	0.357	0.5	0.1	0.3
1	15441029	rs34135602	T	C	0.172	0.25	Known	Low	0.1	0.25	0.167	0.156	0	0.188	0.3	0.3
1	15490865	rs61561984	T	A	0.621	> 25%	Known	Modifier	0.5	0.583	0.583	0.656	0.571	0.438	1	0.7
1	15490962	rs11582684	A	G	0.258	> 25%	Known	Modifier	0.5	NaN	0.5	0.125	0.214	0.4	0	0.3
1	15495110	rs78615461	A	G	0.241	0.25	Known	Moderate	0.3	0.333	0.417	0.156	0.214	0.312	0	0.3
1	15497727	rs6429722	T	C	1	> 25%	Known	Low	1	1	1	1	1	1	1	1
1	15497844	rs10429935	T	A	0.968	> 25%	Known	Modifier	1	NaN	1	1	0.857	1	1	1
1	15541537	rs3753314	C	T	0.968	> 25%	Known	Modifier	1	NaN	1	1	0.857	1	1	1
1	15546077	rs3753313	G	A	0.103	0.25	Known	Low	0.2	0.083	0	0.125	0.071	0.25	0	0
1	15546233	rs138490339	C	T	0.04	2-4 Alleles	Known	Low	0	0	0	0.05	NaN	0.167	NaN	NaN
1	15573887	NA	G	C	0.009091	Singleton	Known	Modifier	0	0	0	0	0.071	0	0	0
1	15616139	rs486557	G	A	0.018	2-4 Alleles	Known	Moderate	0	0	0	0.036	0.071	0	0	0
1	15616183	rs487338	T	C	0.145	0.25	Known	Modifier	0	NaN	0	0.125	0.5	0	0.1	0
1	15634968	rs58721576	T	G	0.016	Singleton	Known	Modifier	0	NaN	0	0	0.071	0	0	0
1	15653563	rs3765357	C	T	0.466	> 25%	Known	Low	0.7	0.333	0.167	0.438	0.357	0.812	0.3	0.6
1	15654699	NA	C	G	0.032	2-4 Alleles	Novel	Modifier	0	NaN	0.125	0	0	0	0.1	0
1	15654737	NA	C	CT	0.214	0.25	Novel	Modifier	0	NaN	0.125	0.167	0.1	0.3	0.1	0.5
1	15656200	NA	TA	T	0.065	0.1	Novel	Modifier	0.5	NaN	0.125	0.125	0	0	0.1	0
1	15668276	rs763821	G	A	0.44	> 25%	Known	Moderate	0.6	0.333	0.167	0.438	0.429	0.812	0.3	0.3
1	15687059	rs4661330	A	G	0.103	0.25	Known	Moderate	0	0	0.167	0.031	0.286	0.188	0	0.2
1	15701180	rs11588884	T	C	0.016	Singleton	Known	Modifier	0	NaN	0	0	0.071	0	0	0
1	15707077	NA	G	A	0.016	Singleton	Novel	Modifier	0	NaN	0	0	0	0.1	0	0
1	15707137	rs3737690	C	T	0.016	Singleton	Known	Modifier	0	NaN	0	0	0	0.1	0	0
1	15707751	NA	G	A	0.017	2-4 Alleles	Known	Moderate	0	0	0	0	0	0	0	0.2
1	15707775	rs113966492	A	G	0.026	2-4 Alleles	Known	Moderate	0	0	0	0	0	0.125	0	0.1
1	15708384	rs75360318	G	A	0.016	Singleton	Known	Modifier	0	NaN	0	0	0.071	0	0	0
1	15708540	rs1010294	A	G	0.06	0.1	Known	Moderate	0	0.083	0	0	0.143	0.188	0	0.1
1	15708677	NA	C	T	0.019	Singleton	Novel	Low	0.125	0	0	0	NaN	0	NaN	NaN
1	15709553	rs111605147	AC	A	0.065	0.1	Known	Modifier	0	NaN	0	0	0.071	0.2	0	0.1
1	15709641	rs6685602	T	C	0.026	2-4 Alleles	Known	Modifier	0	0	0	0	0	0.125	0	0.1
1	15710226	rs55823174	C	T	0.065	0.1	Known	Modifier	0	NaN	0	0	0.071	0.2	0	0.1
1	15710411	rs2496338	G	C	0.02	Singleton	Known	Moderate	0	0.083	0	0	NaN	0	NaN	NaN
1	15714831	NA	C	T	0.941	> 25%	Known	Modifier	1	1	1	0.875	NaN	1	NaN	NaN
1	15714893	NA	G	A	0.008621	Singleton	Known	Modifier	0	0	0	0	0.071	0	0	0
1	15723843	rs2294490	G	A	0.086	0.1	Known	Modifier	0	0.417	0	0	0.143	0	0	0.3
1	15724003	rs2253371	A	G	0.032	2-4 Alleles	Known	Modifier	0	NaN	0	0	0.071	0.1	0	0
1	15724033	rs2253372	A	G	0.129	0.25	Known	Modifier	0	NaN	0	0	0.286	0.1	0	0.3
1	15753860	NA	TCCC	T	0.016	Singleton	Novel	Modifier	0	NaN	0	0	0.071	0	0	0
1	15753868	NA	C	T	0.016	Singleton	Novel	Modifier	0	NaN	0	0	0.071	0	0	0
1	15753869	NA	T	G	0.016	Singleton	Novel	Modifier	0	NaN	0	0	0.071	0	0	0
1	15754484	rs2473356	T	C	0.543	> 25%	Known	Modifier	0.5	0.5	0.167	0.562	0.786	0.625	0.3	0.8
1	15767036	NA	C	T	0.008621	Singleton	Known	Low	0	0	0	0.031	0	0	0	0
1	15768997	NA	C	T	0.008621	Singleton	Known	Low	0	0.083	0	0	0	0	0	0
1	15769876	NA	G	GC	1	> 25%	Known	Modifier	1	1	1	1	1	1	1	1
1	15770099	rs6679763	G	C	0.069	0.1	Known	Modifier	0	0.167	0	0	0.429	0	0	0
1	15770101	NA	C	A	0.362	> 25%	Known	Modifier	0.3	0.083	0.167	0.531	0.143	0.562	0.3	0.5
1	15772057	NA	G	T	0.333	> 25%	Known	Modifier	0.25	0	0	0.5	NaN	0.667	NaN	NaN
1	15772213	NA	G	A	0.017	2-4 Alleles	Known	Moderate	0	0	0.167	0	0	0	0	0
1	15772288	NA	C	T	0.052	0.1	Known	Modifier	0	0	0	0	0	0	0.6	0
1	15783096	rs5772641	GA	G	1	> 25%	Known	Modifier	1	NaN	1	1	1	1	1	1
1	15783096	rs796840064	GA	G	1	> 25%	Known	Modifier	1	NaN	1	1	1	1	1	1
1	15783117	rs5772642	C	CA	1	> 25%	Known	Modifier	1	NaN	1	1	1	1	1	1
1	15783117	rs397795356	C	CA	1	> 25%	Known	Modifier	1	NaN	1	1	1	1	1	1
1	15783222	rs2303195	C	T	0.008621	Singleton	Known	Modifier	0	0	0	0.031	0	0	0	0
1	15783645	rs12411040	G	A	0.481	> 25%	Known	Low	0.5	0	0	0.75	NaN	0.667	NaN	NaN
1	15788269	rs3737696	A	C	0.879	> 25%	Known	Modifier	1	0.75	1	1	0.429	1	1	0.7
1	15788491	rs3737697	C	T	0.081	0.1	Known	Modifier	0	NaN	0	0	0.143	0	0	0.3
1	15788630	rs7512589	G	A	0.019	Singleton	Known	Modifier	0	0.083	0	0	NaN	0	NaN	NaN
1	15788693	rs7536007	C	T	0.019	Singleton	Known	Modifier	0	0.083	0	0	NaN	0	NaN	NaN
1	15789297	NA	A	C	0.06	0.1	Known	Low	0	0.083	0	0	0.214	0	0	0.3
1	15793913	rs1042010	G	A	0.017	2-4 Alleles	Known	Low	0	0.083	0	0	0.071	0	0	0
1	15807813	rs115476135	G	A	0.016	Singleton	Known	Modifier	0	NaN	0	0	0.071	0	0	0
1	15808198	rs7520335	C	T	0.556	> 25%	Known	Modifier	0.625	0.167	0	0.792	NaN	0.667	NaN	NaN
1	15808767	rs3820071	G	A	0.578	> 25%	Known	Moderate	0.6	0.25	0.167	0.875	0.571	0.625	0.3	0.7
1	15808872	rs3766160	G	A	0.556	> 25%	Known	Moderate	0.625	0.167	0	0.792	NaN	0.667	NaN	NaN
1	15812432	rs6429745	A	G	1	> 25%	Known	Moderate	1	1	1	1	1	1	1	1
1	15813843	rs3737703	G	A	0.103	0.25	Known	Moderate	0	0.083	0	0.156	0.429	0	0	0
1	15820307	rs2234723	A	AC	0.019	Singleton	Known	High	0	0.083	0	0	NaN	0	NaN	NaN
1	15820307	rs397776921	A	AC	0.019	Singleton	Known	High	0	0.083	0	0	NaN	0	NaN	NaN
1	15832543	rs1052576	T	C	0.466	> 25%	Known	Moderate	0.6	0.25	0.167	0.656	0.214	0.562	0.3	0.7
1	15834360	rs2020902	A	G	0.008621	Singleton	Known	Low	0	0.083	0	0	0	0	0	0
1	15834491	rs4646032	G	A	0.387	> 25%	Known	Modifier	0.5	NaN	0.25	0.375	0.214	0.5	0.3	0.7
1	15844615	NA	A	G	0.542	> 25%	Known	Low	0.625	0.2	0	0.75	NaN	0.667	NaN	NaN
1	15844926	rs1820205	C	T	0.387	> 25%	Known	Modifier	0.5	NaN	0.25	0.375	0.214	0.5	0.3	0.7
1	15850603	rs4645983	G	A	0.017	2-4 Alleles	Known	Low	0	0.083	0	0	0.071	0	0	0
1	15850613	rs1052571	G	A	0.448	> 25%	Known	Moderate	0.6	0.25	0.167	0.656	0.214	0.562	0.2	0.6
1	15860803	rs11583306	C	T	0.017	2-4 Alleles	Known	Low	0	0.083	0	0	0.071	0	0	0
1	15874961	rs2295626	T	A	0.371	> 25%	Known	Modifier	0.5	NaN	0.25	0.375	0.143	0.5	0.3	0.7
1	15886245	NA	T	C	0.016	Singleton	Novel	Modifier	0	NaN	0	0	0	0.1	0	0
1	15890605	NA	CTG	C	0.02	Singleton	Novel	High	0.125	0	0	0	NaN	0	NaN	NaN
1	15892415	NA	A	C	0.017	2-4 Alleles	Known	Low	0	0.083	0	0	0.071	0	0	0
1	15900067	NA	T	G	0.032	2-4 Alleles	Novel	Modifier	0	NaN	0	0	0	0	0	0.2
1	15904318	rs11544523	C	T	0.017	2-4 Alleles	Known	Low	0	0.083	0	0	0.071	0	0	0
1	15905501	NA	G	A	0.019	Singleton	Known	Low	0	0.083	0	0	NaN	0	NaN	NaN
1	15909547	rs6429756	G	A	0.355	> 25%	Known	Modifier	0.5	NaN	0.25	0.25	0.214	0.5	0.2	0.7
1	15909624	rs111921608	TGAGTACAG	T	0.387	> 25%	Known	Modifier	0.5	NaN	0.25	0.375	0.214	0.5	0.3	0.7
1	15909624	rs377404107	TGAGTACAG	T	0.387	> 25%	Known	Modifier	0.5	NaN	0.25	0.375	0.214	0.5	0.3	0.7
1	15909744	rs11580170	C	T	0.043	0.1	Known	Moderate	0	0.083	0	0.031	0.071	0.125	0	0
1	15909850	rs6429757	C	G	0.466	> 25%	Known	Moderate	0.6	0.25	0.167	0.656	0.214	0.562	0.3	0.7
1	15911010	rs10927807	T	G	0.387	> 25%	Known	Modifier	0.5	NaN	0.25	0.375	0.214	0.5	0.3	0.7
1	15911031	rs10927808	T	G	0.387	> 25%	Known	Modifier	0.5	NaN	0.25	0.375	0.214	0.5	0.3	0.7
1	15911131	rs59475085	G	A	0.032	2-4 Alleles	Known	Modifier	0	NaN	0	0	0.071	0.1	0	0
1	15911277	NA	C	A	0.027	2-4 Alleles	Novel	Low	0	0.167	0	0.033	0	0	0	0
1	15911280	rs147196657	G	A	0.109	0.25	Known	Low	0	0.083	0	0.179	0.429	0	0	0
1	15911349	rs3737705	G	A	0.422	> 25%	Known	Low	0.6	0.167	0.167	0.625	0.143	0.438	0.3	0.7
1	15944384	rs75354298	G	A	0.048	2-4 Alleles	Known	Modifier	0	NaN	0	0	0.143	0.1	0	0
1	15956769	rs72647120	G	T	0.065	0.1	Known	Modifier	0	NaN	0	0	0.214	0.1	0	0
1	15956780	NA	T	G	0.065	0.1	Novel	Modifier	0	NaN	0.5	0	0	0	0	0
1	15959886	NA	C	G	0.387	> 25%	Known	Modifier	0.5	NaN	0.25	0.25	0.357	0.4	0.3	0.7
1	15959977	rs3795763	C	T	0.06	0.1	Known	Low	0	0.083	0	0.031	0.214	0.125	0	0
1	15960300	rs41270275	C	T	0.017	2-4 Alleles	Known	Modifier	0	0	0	0	0.143	0	0	0
1	15960364	rs41270277	G	A	0.016	Singleton	Known	Modifier	0	NaN	0	0	0.071	0	0	0
1	15986378	rs76776657	A	C	0.009615	Singleton	Known	Low	0	0	0	0	0.071	0	0	0
1	15986547	rs3766163	T	C	0.06	0.1	Known	Moderate	0	0.083	0	0.031	0.214	0.125	0	0
1	16010846	NA	G	T	0.011	Singleton	Novel	Modifier	0	0	0.083	0	0	0	0	0
1	16011005	NA	G	GGGC	0.222	0.25	Novel	Modifier	0	0	0	0.4	NaN	NaN	NaN	NaN
1	16042724	rs66610224	TC	T	0.048	2-4 Alleles	Known	Low	0	NaN	0	0	0.143	0.1	0	0
1	16042766	rs12091750	T	C	0.069	0.1	Known	Moderate	0	0.083	0	0.031	0.286	0.125	0	0
1	16043157	rs2280115	G	A	0.048	2-4 Alleles	Known	Modifier	0	NaN	0	0	0.143	0.1	0	0
1	16044401	rs16851970	G	A	0.052	0.1	Known	Low	0	0.083	0	0.031	0.143	0.125	0	0
1	16044929	rs35757484	A	G	0.048	2-4 Alleles	Known	Modifier	0	NaN	0	0	0.143	0.1	0	0
1	16044945	rs12091644	G	A	0.081	0.1	Known	Modifier	0	NaN	0	0	0.286	0.1	0	0
1	16051767	rs41270293	C	T	0.016	Singleton	Known	Modifier	0	NaN	0	0	0.071	0	0	0
1	16053493	rs41393951	G	A	0.048	2-4 Alleles	Known	Modifier	0	NaN	0	0	0.143	0.1	0	0
1	16053809	rs7517033	C	T	0.008621	Singleton	Known	Low	0	0	0	0	0.071	0	0	0
1	16054105	NA	C	T	0.008621	Singleton	Known	Moderate	0	0	0	0.031	0	0	0	0
1	16055546	NA	G	A	0.016	Singleton	Known	Modifier	0	NaN	0	0	0	0.1	0	0
1	16055579	NA	C	T	0.016	Singleton	Known	Modifier	0	NaN	0	0	0.071	0	0	0
1	16056364	rs3817269	G	A	0.164	0.25	Known	Low	0	0.167	0	0.188	0.643	0.125	0	0
1	16057800	rs116481375	G	A	0.016	Singleton	Known	Modifier	0	NaN	0	0	0.071	0	0	0
1	16064411	rs937592	T	C	0.155	0.25	Known	Modifier	0	0.167	0	0.188	0.571	0.125	0	0
1	16068979	rs72883912	C	T	0.016	Singleton	Known	Low	0	NaN	0	0	0.071	0	0	0
1	16069098	NA	C	T	0.008621	Singleton	Novel	Moderate	0	0.083	0	0	0	0	0	0
1	16069644	NA	C	T	0.052	0.1	Known	Low	0	0.083	0	0.031	0.143	0.125	0	0
1	16070871	rs7511651	C	T	0.034	0.1	Known	Moderate	0	0	0	0.031	0.214	0	0	0
1	16070912	rs7525747	T	C	0.034	0.1	Known	Low	0	0	0	0.031	0.214	0	0	0
1	16071149	rs7533907	G	C	0.048	2-4 Alleles	Known	Modifier	0	NaN	0	0	0.214	0	0	0
1	16093947	NA	G	C	0.02	2-4 Alleles	Known	Low	0	0	0	0	0.333	0	0	0
1	16095052	rs146397933	C	T	0.026	2-4 Alleles	Known	Low	0.1	0	0	0.062	0	0	0	0
1	16095104	rs75390903	G	A	0.008621	Singleton	Known	Moderate	0	0	0	0	0.071	0	0	0
1	16096934	rs10927851	C	T	0.926	> 25%	Known	Moderate	1	0.917	1	0.917	NaN	0.833	NaN	NaN
1	16097237	rs10803398	G	A	1	> 25%	Known	Modifier	1	NaN	1	1	1	1	1	1
1	16101217	rs41268337	C	T	0.019	Singleton	Known	Low	0	0	0	0.042	NaN	0	NaN	NaN
1	16134072	rs61744357	C	T	0.008621	Singleton	Known	Modifier	0	0	0	0	0.071	0	0	0
1	16134129	rs61738972	C	T	0.008621	Singleton	Known	Modifier	0	0	0	0	0.071	0	0	0
1	16174520	NA	C	A	0.019	Singleton	Novel	Modifier	0	0	0	0.042	NaN	0	NaN	NaN
1	16199545	NA	G	T	0.008621	Singleton	Known	Low	0	0	0	0	0	0.062	0	0
1	16242620	rs12063905	C	A	0.629	> 25%	Known	Low	0.5	NaN	0.25	0.5	0.714	0.5	1	0.7
1	16248728	NA	C	CT	0.026	2-4 Alleles	Novel	Low	0	0.083	0	0.031	0	0.062	0	0
1	16248728	NA	CT	C	0.06	0.1	Novel	Low	0.1	0.167	0	0.125	0	0	0	0
1	16255141	NA	GGA	G	0.008621	Singleton	Known	High	0	0	0	0.031	0	0	0	0
1	16255644	rs848208	C	T	0.552	> 25%	Known	Moderate	0.5	0.417	0.167	0.531	0.714	0.5	1	0.7
1	16256007	rs848209	T	C	0.862	> 25%	Known	Moderate	0.8	0.833	1	0.812	0.857	0.812	1	0.9
1	16256167	NA	A	G	0.017	2-4 Alleles	Known	Low	0	0	0	0	0	0	0.2	0
1	16258033	NA	T	A	0.008621	Singleton	Novel	Low	0	0	0	0	0	0.062	0	0
1	16259647	rs201824165	TAGC	T	0.121	0.25	Known	Moderate	0.1	0.333	0	0	0.429	0.062	0.1	0.1
1	16259813	NA	A	G	0.862	> 25%	Known	Moderate	0.8	0.833	1	0.812	0.857	0.812	1	0.9
1	16260447	NA	C	G	0.008621	Singleton	Novel	Moderate	0	0	0	0	0.071	0	0	0
1	16260872	NA	G	A	0.008621	Singleton	Novel	Moderate	0	0	0	0	0	0.062	0	0
1	16260916	rs848211	C	T	0.543	> 25%	Known	Low	0.5	0.417	0.167	0.5	0.714	0.5	1	0.7
1	16262404	NA	C	T	0.552	> 25%	Known	Low	0.5	0.333	0.167	0.562	0.714	0.5	1	0.7
1	16268435	rs199620366	TTAAA	T	0.194	0.25	Known	Modifier	0	NaN	0	0	0.143	0.1	0.6	0.3
1	16268784	rs72885816	C	T	0.016	Singleton	Known	Modifier	0	NaN	0	0	0.071	0	0	0
1	16271156	rs12134932	C	A	0.008621	Singleton	Known	Moderate	0	0	0	0	0.071	0	0	0
1	16271180	rs848216	T	C	0.552	> 25%	Known	Moderate	0.5	0.417	0.167	0.531	0.714	0.5	1	0.7
1	16271260	rs9661939	G	A	0.293	> 25%	Known	Low	0.3	0.417	0.833	0.281	0	0.312	0	0.2
1	16272250	rs848217	A	G	0.853	> 25%	Known	Low	0.8	0.833	1	0.812	0.786	0.812	1	0.9
1	16272328	NA	C	A	0.008621	Singleton	Novel	Moderate	0	0.083	0	0	0	0	0	0
1	16272409	rs9429277	C	T	0.016	Singleton	Known	Modifier	0	NaN	0	0	0	0.1	0	0
1	16274769	rs698891	C	T	0.552	> 25%	Known	Modifier	0.5	0.417	0.167	0.531	0.714	0.5	1	0.7
1	16330816	rs1763617	C	T	0.276	> 25%	Known	Low	0.2	0.417	0	0	0.643	0.25	0.8	0.4
1	16332399	rs114378479	T	C	0.016	Singleton	Known	Modifier	0	NaN	0	0	0.071	0	0	0
1	16332571	rs1763612	C	T	0.017	2-4 Alleles	Known	Low	0.1	0	0	0	0	0.062	0	0
1	16332679	NA	T	C	0.259	> 25%	Known	Low	0.1	0.417	0	0	0.643	0.188	0.8	0.4
1	16342237	rs1739840	A	G	0.238	0.25	Known	Low	0.375	0.2	0	0.222	NaN	0.25	NaN	NaN
1	16344232	NA	C	G	0.016	Singleton	Known	Modifier	0	NaN	0	0	0.071	0	0	0
1	16344360	rs732286	A	G	0.172	0.25	Known	Modifier	0.3	0.167	0	0.219	0.214	0.25	0	0.1
1	16344402	rs945416	G	A	0.164	0.25	Known	Modifier	0.3	0.167	0	0.188	0.214	0.25	0	0.1
1	16344466	rs3738640	C	T	0.259	> 25%	Known	Modifier	0.1	0.417	0	0	0.643	0.188	0.8	0.4
1	16344494	rs1572381	G	A	0.164	0.25	Known	Modifier	0.3	0.167	0	0.188	0.214	0.25	0	0.1
1	16344520	NA	C	T	0.008621	Singleton	Novel	Modifier	0	0	0	0	0	0	0.1	0
1	16344625	rs945417	C	G	0.164	0.25	Known	Modifier	0.3	0.167	0	0.188	0.214	0.25	0	0.1
1	16344664	rs872222	G	A	0.138	0.25	Known	Modifier	0.2	0.083	0	0.188	0.214	0.188	0	0.1
1	16344683	rs872221	C	T	0.019	Singleton	Known	Modifier	0.125	0	0	0	NaN	0	NaN	NaN
1	16344684	rs56783248	G	A	0.093	0.1	Known	Modifier	0.125	0.25	0	0	NaN	0.167	NaN	NaN
1	16344730	rs945418	T	C	0.391	> 25%	Known	Modifier	0.5	0.4	0	0.35	NaN	0.5	NaN	NaN
1	16345735	rs1544131	C	T	0.017	2-4 Alleles	Known	Moderate	0.1	0	0	0	0	0.062	0	0
1	16349080	rs3738637	G	A	0.019	Singleton	Known	Modifier	0.125	0	0	0	NaN	0	NaN	NaN
1	16350421	NA	G	A	0.043	0.1	Known	Moderate	0	0	0.417	0	0	0	0	0
1	16351275	rs10927887	A	G	0.222	0.25	Known	Moderate	0.375	0.167	0	0.208	NaN	0.333	NaN	NaN
1	16352790	NA	T	A	0.017	2-4 Alleles	Novel	Modifier	0	0	0	0	0.071	0	0.1	0
1	16352937	rs1010069	G	A	0.113	0.25	Known	Modifier	0	NaN	0	0.125	0.214	0.2	0	0.1
1	16354590	NA	A	T	0.259	> 25%	Known	Moderate	0.1	0.417	0	0	0.643	0.188	0.8	0.4
1	16354642	rs78557747	A	AT	0.019	Singleton	Known	Modifier	0.125	0	0	0	NaN	0	NaN	NaN
1	16354642	rs398089145	A	AT	0.019	Singleton	Known	Modifier	0.125	0	0	0	NaN	0	NaN	NaN
1	16355866	rs13376009	C	A	0.016	Singleton	Known	Modifier	0	NaN	0	0	0.071	0	0	0
1	16356501	rs1805152	G	A	0.164	0.25	Known	Moderate	0.3	0.167	0	0.188	0.214	0.25	0	0.1
1	16356583	NA	C	T	0.147	0.25	Known	Modifier	0.2	0.167	0	0.188	0.214	0.188	0	0.1
1	16358148	rs2015509	T	C	0.484	> 25%	Known	Modifier	0	NaN	0	0.125	0.857	0.4	0.8	0.5
1	16358685	rs6669935	C	G	0.422	> 25%	Known	Modifier	0.4	0.583	0	0.188	0.857	0.438	0.8	0.5
1	16358932	rs10803407	T	C	0.422	> 25%	Known	Low	0.4	0.583	0	0.188	0.857	0.438	0.8	0.5
1	16359051	NA	C	A	0.173	0.25	Known	Modifier	0.375	0.167	0	0.091	NaN	0.333	NaN	NaN
1	16359052	rs10927893	A	G	1	> 25%	Known	Modifier	1	1	1	1	NaN	1	NaN	NaN
1	16362661	rs3978493	A	C	0.2	0.25	Known	Modifier	0	NaN	0	0.125	0.5	0.2	0.333	0.2
1	16371067	NA	G	T	0.853	> 25%	Known	Moderate	0.8	0.667	1	1	0.5	0.875	0.9	0.9
1	16371872	rs6604908	C	G	0.783	> 25%	Known	Modifier	1	NaN	1	1	0.286	0.9	0.9	0.875
1	16371915	NA	C	T	0.016	Singleton	Known	Modifier	0	NaN	0	0	0	0	0	0.1
1	16371932	rs6604909	A	C	0.968	> 25%	Known	Modifier	1	NaN	1	1	0.857	1	1	1
1	16372003	rs6604910	G	C	0.836	> 25%	Known	Modifier	0.8	0.583	1	1	0.5	0.875	0.9	0.9
1	16373124	rs5257	A	G	0.991	> 25%	Known	Low	1	1	1	1	0.929	1	1	1
1	16373199	rs35820664	CCTT	C	0.991	> 25%	Known	Modifier	1	1	1	1	0.929	1	1	1
1	16373199	rs375546236	CCTT	C	0.991	> 25%	Known	Modifier	1	1	1	1	0.929	1	1	1
1	16374533	rs2014562	G	C	0.991	> 25%	Known	Low	1	1	1	1	0.929	1	1	1
1	16374622	rs2863440	C	G	0.984	> 25%	Known	Modifier	1	NaN	1	1	0.929	1	1	1
1	16374656	rs2902490	A	G	0.984	> 25%	Known	Modifier	1	NaN	1	1	0.929	1	1	1
1	16374677	rs75454050	G	A	0.048	2-4 Alleles	Known	Modifier	0	NaN	0	0	0.071	0.1	0.1	0
1	16374977	rs542390966	GC	G	0.008772	Singleton	Known	Modifier	0	0	0	0	0.071	0	0	0
1	16374977	rs370507261	GC	G	0.008772	Singleton	Known	Modifier	0	0	0	0	0.071	0	0	0
1	16374994	rs34666902	C	T	0.991	> 25%	Known	Low	1	1	1	1	0.929	1	1	1
1	16374994	rs1889788	C	T	0.991	> 25%	Known	Low	1	1	1	1	0.929	1	1	1
1	16375063	rs1889789	C	G	0.991	> 25%	Known	Moderate	1	1	1	1	0.929	1	1	1
1	16375063	rs45612832	C	G	0.991	> 25%	Known	Moderate	1	1	1	1	0.929	1	1	1
1	16375064	rs45575235	A	C	0.991	> 25%	Known	Low	1	1	1	1	0.929	1	1	1
1	16375354	rs9442227	C	T	0.984	> 25%	Known	Modifier	1	NaN	1	1	0.929	1	1	1
1	16376230	NA	A	AT	0.991	> 25%	Known	Modifier	1	1	1	1	0.929	1	1	1
1	16376238	rs34589727	TC	T	0.991	> 25%	Known	Modifier	1	1	1	1	0.929	1	1	1
1	16376238	rs796211746	TC	T	0.991	> 25%	Known	Modifier	1	1	1	1	0.929	1	1	1
1	16376278	rs7365182	G	A	0.991	> 25%	Known	Modifier	1	1	1	1	0.929	1	1	1
1	16376319	rs7368151	T	C	0.991	> 25%	Known	Low	1	1	1	1	0.929	1	1	1
1	16376458	NA	T	C	1	> 25%	Known	Modifier	1	1	1	1	NaN	1	NaN	NaN
1	16377093	NA	CG	C	0.008772	Singleton	Novel	High	0.1	0	0	0	0	0	0	0
1	16377108	rs35480349	G	C	0.544	> 25%	Known	Modifier	0.4	0.417	1	0.8	0.071	0.5	0.2	0.6
1	16377935	rs6650117	A	G	0.008621	Singleton	Known	Modifier	0	0	0	0	0.071	0	0	0
1	16378649	NA	C	G	0.13	0.25	Known	Modifier	0.25	0.333	0	0	NaN	0.167	NaN	NaN
1	16380196	rs5253	T	C	0.889	> 25%	Known	Moderate	0.875	0.667	1	1	NaN	0.833	NaN	NaN
1	16380243	rs2275166	A	G	0.185	0.25	Known	Moderate	0.25	0.25	0	0.125	NaN	0.333	NaN	NaN
1	16381792	rs12047858	T	A	0.29	> 25%	Known	Modifier	0	NaN	0	0.125	0.286	0.3	0.7	0.3
1	16381816	rs12029508	C	T	0.29	> 25%	Known	Modifier	0	NaN	0	0.125	0.286	0.3	0.7	0.3
1	16381905	NA	C	T	0.017	2-4 Alleles	Novel	Modifier	0	0	0	0	0	0	0	0.2
1	16382201	NA	G	A	0.259	> 25%	Known	Moderate	0.2	0.417	0.833	0.281	0	0.125	0.2	0
1	16382827	rs77508204	CTCT	C	0.29	> 25%	Known	Modifier	0	NaN	0	0.125	0.286	0.3	0.7	0.3
1	16382827	rs777516414	CTCT	C	0.29	> 25%	Known	Modifier	0	NaN	0	0.125	0.286	0.3	0.7	0.3
1	16382877	rs7517792	A	G	0.845	> 25%	Known	Modifier	0.9	0.583	0.833	1	0.5	0.938	0.9	0.9
1	16382880	rs7512547	T	A	0.586	> 25%	Known	Modifier	0.7	0.333	0.833	0.812	0.214	0.625	0.2	0.6
1	16383260	rs114368776	A	G	0.016	Singleton	Known	Modifier	0	NaN	0	0	0.071	0	0	0
1	16383267	rs12728542	A	G	0.516	> 25%	Known	Modifier	1	NaN	0.75	0.875	0.143	0.7	0.2	0.6
1	16383742	NA	C	G	0.75	> 25%	Known	Modifier	0.7	0.583	0.833	0.844	0.571	0.688	0.9	0.8
1	16386416	rs9442230	G	A	0.845	> 25%	Known	Low	0.9	0.667	0.833	1	0.429	0.938	0.9	0.9
1	16388535	NA	AG	A	0.018	2-4 Alleles	Novel	Modifier	0	0	0	0.067	0	0	0	0
1	16388895	NA	A	G	0.02	Singleton	Novel	Modifier	0	NaN	0	0	0	0.1	0	0
1	16388904	rs2902491	A	T	0.543	> 25%	Known	Modifier	1	NaN	0.625	0.875	0	0.7	0	0.4
1	16388909	rs2863457	T	C	0.5	> 25%	Known	Modifier	1	NaN	0.625	0.875	0	0.7	0	0.4
1	16389026	rs2863458	T	C	0.63	> 25%	Known	Moderate	0.625	0.333	1	0.75	NaN	0.5	NaN	NaN
1	16400004	rs138505952	C	A	0.174	0.25	Known	Modifier	0	NaN	0	0	0.6	0	0.125	0.167
1	16451767	rs3754334	G	A	0.44	> 25%	Known	Low	0.6	0.417	0.167	0.562	0.5	0.375	0.2	0.5
1	16458814	rs2291805	C	T	0.155	0.25	Known	Modifier	0.1	0.417	0.167	0	0.429	0.062	0.2	0.1
1	16458848	NA	C	T	0.017	2-4 Alleles	Known	Modifier	0	0	0	0	0.143	0	0	0
1	16459694	rs2230598	T	C	0.017	2-4 Alleles	Known	Low	0	0	0	0	0.143	0	0	0
1	16459745	rs10907223	G	A	0.086	0.1	Known	Low	0.1	0.333	0	0	0.071	0.062	0.2	0.1
1	16459836	rs34021505	A	G	0.017	2-4 Alleles	Known	Moderate	0	0	0	0	0.143	0	0	0
1	16460339	rs6669624	G	A	0.093	0.1	Known	Modifier	0.125	0.25	0	0	NaN	0.167	NaN	NaN
1	16460541	rs6603855	T	C	0.226	0.25	Known	Modifier	0	NaN	0.25	0	0.643	0	0.2	0.1
1	16460743	rs147659128	TAAC	T	1	> 25%	Known	Modifier	1	NaN	1	1	1	1	1	1
1	16460743	rs747632470	TAAC	T	1	> 25%	Known	Modifier	1	NaN	1	1	1	1	1	1
1	16460743	rs34198714	TAAC	T	1	> 25%	Known	Modifier	1	NaN	1	1	1	1	1	1
1	16460840	rs6603856	G	A	0.161	0.25	Known	Modifier	0	NaN	0	0	0.5	0	0.2	0.1
1	16461601	rs35676629	C	A	0.017	2-4 Alleles	Known	Low	0	0	0	0	0.143	0	0	0
1	16464489	NA	C	T	0.078	0.1	Known	Moderate	0.3	0	0	0	0.071	0.25	0	0.1
1	16464673	rs2230597	G	A	0.351	> 25%	Known	Low	0.5	0.4	0.167	0.5	0.071	0.375	0	0.6
1	16474839	rs35127370	AC	A	0.352	> 25%	Known	Modifier	0.375	0.083	0	0.583	NaN	0.167	NaN	NaN
1	16475001	rs114498261	T	C	0.008621	Singleton	Known	Moderate	0	0	0	0	0.071	0	0	0
1	16475048	rs34753465	G	A	0.017	2-4 Alleles	Known	Low	0	0	0	0	0	0	0	0.2
1	16475123	rs6678616	C	T	0.319	> 25%	Known	Low	0.4	0.083	0.167	0.562	0.143	0.312	0	0.5
1	16475126	NA	C	T	0.319	> 25%	Known	Low	0.4	0.083	0.167	0.562	0.143	0.312	0	0.5
1	16525549	rs221032	C	T	0.677	> 25%	Known	Modifier	0.5	NaN	0.625	0.875	0.5	0.6	1	0.6
1	16525657	rs148325785	A	G	0.008621	Singleton	Known	Moderate	0	0	0	0.031	0	0	0	0
1	16531907	NA	C	T	0.009434	Singleton	Known	Moderate	0	0	0	0.036	0	0	0	0
1	16532498	rs41269185	G	A	0.008621	Singleton	Known	Moderate	0	0	0	0.031	0	0	0	0
1	16532803	rs221050	G	A	0.733	> 25%	Known	Low	0.7	0.833	0.833	0.688	0.571	0.688	1	0.7
1	16532848	NA	A	G	0.733	> 25%	Known	Modifier	0.7	0.833	0.833	0.688	0.571	0.688	1	0.7
1	16533022	NA	C	T	0.95	> 25%	Known	Modifier	1	1	1	0.833	1	0.929	1	1
1	16533743	rs3738627	C	G	0.145	0.25	Known	Modifier	0.5	NaN	0.25	0	0.214	0.1	0	0.2
1	16533817	rs170234	T	C	0.71	> 25%	Known	Modifier	0.5	NaN	0.75	0.875	0.571	0.6	1	0.6
1	16533830	rs3832000	AATTC	A	0.952	> 25%	Known	Modifier	1	NaN	1	1	1	0.9	1	0.8
1	16533830	rs149715516	AATTC	A	0.952	> 25%	Known	Modifier	1	NaN	1	1	1	0.9	1	0.8
1	16533830	rs71574166	AATTC	A	0.952	> 25%	Known	Modifier	1	NaN	1	1	1	0.9	1	0.8
1	16533830	rs397840700	AATTC	A	0.952	> 25%	Known	Modifier	1	NaN	1	1	1	0.9	1	0.8
1	16534255	NA	C	G	0.733	> 25%	Known	Moderate	0.7	0.833	0.833	0.688	0.571	0.688	1	0.7
1	16534646	NA	C	G	0.733	> 25%	Known	Moderate	0.7	0.833	0.833	0.688	0.571	0.688	1	0.7
1	16534730	rs221059	G	A	0.726	> 25%	Known	Modifier	0.5	NaN	0.75	0.875	0.571	0.6	1	0.7
1	16542464	NA	A	C	0.017	2-4 Alleles	Novel	Modifier	0	0	0	0.031	0	0.062	0	0
1	16543175	rs221024	A	C	1	> 25%	Known	Modifier	1	NaN	1	1	1	1	1	1
1	16559237	rs74054983	C	T	0.016	Singleton	Known	Modifier	0	NaN	0	0	0.071	0	0	0
1	16559258	rs114006597	G	A	0.032	2-4 Alleles	Known	Modifier	0	NaN	0	0	0.143	0	0	0
1	16577908	NA	G	C	0.034	0.1	Known	Moderate	0	0	0	0.031	0.214	0	0	0
1	16580073	NA	G	A	0.016	Singleton	Known	Modifier	0	NaN	0	0	0	0.1	0	0
1	16582975	rs74999931	C	T	0.032	2-4 Alleles	Known	Modifier	0	NaN	0	0	0.143	0	0	0
1	16583291	NA	G	A	0.016	Singleton	Known	Modifier	0	NaN	0	0	0	0.1	0	0
1	16641899	rs2273311	C	T	0.184	0.25	Known	Low	0.3	0.167	0.167	0.133	0.214	0.25	0	0.3
1	16693816	NA	C	T	0.008621	Singleton	Novel	Modifier	0	0	0.083	0	0	0	0	0
1	16714021	rs76744455	G	A	0.026	2-4 Alleles	Known	Modifier	0	0	0	0	0.214	0	0	0
1	16714095	rs61770605	C	T	0.008621	Singleton	Known	Modifier	0	0	0	0.031	0	0	0	0
1	16721659	NA	C	T	0.017	2-4 Alleles	Known	Moderate	0.1	0	0	0	0	0.062	0	0
1	16725919	rs74870103	A	G	0.017	2-4 Alleles	Known	Low	0	0	0	0	0.143	0	0	0
1	16727305	rs139527123	G	GCTT	0.034	0.1	Known	Moderate	0	0	0	0.031	0.214	0	0	0
1	16727305	rs80260069	G	GCTT	0.034	0.1	Known	Moderate	0	0	0	0.031	0.214	0	0	0
1	16727364	NA	T	G	0.008621	Singleton	Known	Moderate	0	0	0	0	0.071	0	0	0
1	16730207	NA	A	G	0.008621	Singleton	Novel	Modifier	0	0	0	0	0.071	0	0	0
1	16730308	rs41269193	G	T	0.132	0.25	Known	Moderate	0.3	0.3	0.167	0	0.214	0.062	0	0.3
1	16731510	rs525409	C	G	0.784	> 25%	Known	Moderate	0.7	0.833	0.833	0.844	0.571	0.75	1	0.7
1	16731619	rs75866320	A	T	0.028	2-4 Alleles	Known	Modifier	0	0	0	0	0.214	0	0	0
1	16731646	rs3106498	T	C	1	> 25%	Known	Modifier	1	NaN	1	1	1	1	1	1
1	16731647	NA	G	C	0.274	> 25%	Known	Modifier	0.5	NaN	0.25	0.125	0.429	0.3	0	0.4
1	16731653	rs526489	C	T	0.226	0.25	Known	Modifier	0.5	NaN	0.25	0.125	0.214	0.3	0	0.4
1	16731661	rs526513	T	C	0.274	> 25%	Known	Modifier	0.5	NaN	0.25	0.125	0.429	0.3	0	0.4
1	16735364	NA	CAAA	C	0.182	0.25	Novel	Modifier	0	NaN	0	0.333	0	0	0.5	0
1	16735364	NA	CAAAA	C	0.091	2-4 Alleles	Novel	Modifier	0	NaN	0	0	0.5	0	0	0
1	16735403	NA	G	GC	0.017	Singleton	Novel	Modifier	0	NaN	0	0	0	0.1	0	0
1	16736327	rs41269197	G	A	0.008929	Singleton	Known	Moderate	0	0	0	0.033	0	0	0	0
1	16736546	rs10907226	C	T	0.581	> 25%	Known	Low	0.5	NaN	0.25	0.5	0.929	0.3	0.8	0.5
1	16736738	rs11584737	G	A	0.048	2-4 Alleles	Known	Modifier	0	NaN	0	0	0.214	0	0	0
1	16748432	rs114456729	C	T	0.008621	Singleton	Known	Low	0	0	0	0.031	0	0	0	0
1	16752057	rs938262	G	A	0.074	0.1	Known	Modifier	0.25	0.167	0	0	NaN	0	NaN	NaN
1	16778265	rs279782	G	T	0.5	> 25%	Known	Modifier	1	NaN	1	0.625	0.071	0.8	0.2	0.5
1	16778511	NA	GT	G	0.009259	Singleton	Novel	Low	0	0.125	0	0	0	0	0	0
1	16782236	rs116171355	T	C	0.032	2-4 Alleles	Known	Modifier	0	NaN	0	0	0.143	0	0	0
1	16785327	rs78750066	C	G	0.008621	Singleton	Known	Modifier	0	0	0	0	0.071	0	0	0
1	16802890	rs696095	G	A	0.548	> 25%	Known	Low	1	NaN	1	1	0.071	0.8	0.2	0.5
1	16809834	rs151243861	C	G	0.016	Singleton	Known	Modifier	0	NaN	0	0	0.071	0	0	0
1	16892578	rs112207858	ACT	A	0.466	> 25%	Known	Modifier	0.4	0.5	0.417	0.5	0.5	0.438	0.4	0.5
1	16973114	NA	AGCCATGGTT	A	0.194	0.25	Novel	Modifier	0.5	NaN	0.375	0.375	0.357	0	0	0
1	16974869	NA	G	C	0.484	> 25%	Novel	Modifier	0.5	NaN	0.75	0.5	0.357	0.5	0.5	0.4
1	17017675	NA	C	A	0.774	> 25%	Known	Modifier	1	NaN	1	0.875	0.643	0.7	0.9	0.6
1	17017717	NA	C	T	0.389	> 25%	Known	Modifier	0.375	0.417	0.5	0.417	NaN	0.167	NaN	NaN
1	17017734	rs12561805	C	T	0.389	> 25%	Known	Modifier	0.375	0.417	0.5	0.417	NaN	0.167	NaN	NaN
1	17022921	NA	C	T	0.081	0.1	Known	Low	0	NaN	0	0	0.357	0	0	0
[truncated: 155,539 more rows]
