# Supplementary material for: Exome Sequencing of Native Populations From the Amazon Reveals Patterns on the Peopling of South America
Source: Front Genet. 2020 Oct 29;11:548507. doi: 10.3389/fgene.2020.548507 (PMC7660019; doi:10.3389/fgene.2020.548507)
Supplement: Supplementary Table 2 — Sample and population data for those included in this study. [file Table_2.XLSX]

## Sheet: Sample Data
Sample ID	Study	Population	Description	Sample Age	World Region	Region	Country	Latitude	Longitude	NOTE
SRR6281505	Crawford2017	Aymara	Tiwanaku, Bolivia	Contemporan	NAT	West Andes	Bolivia	-17	-68.5
SRR6281512	Crawford2017	Aymara	Tiwanaku, Bolivia	Contemporan	NAT	West Andes	Bolivia	-17	-68.5
SRR6281519	Crawford2017	Aymara	Tiwanaku, Bolivia	Contemporan	NAT	West Andes	Bolivia	-17	-68.5	Admixed
SRR6281526	Crawford2017	Aymara	Tiwanaku, Bolivia	Contemporan	NAT	West Andes	Bolivia	-17	-68.5	Admixed
SRR6281533	Crawford2017	Aymara	Tiwanaku, Bolivia	Contemporan	NAT	West Andes	Bolivia	-17	-68.5
SRR6281540	Crawford2017	Aymara	Tiwanaku, Bolivia	Contemporan	NAT	West Andes	Bolivia	-17	-68.5
SRR6281506	Crawford2017	Aymara	Tiwanaku, Bolivia	Contemporan	NAT	West Andes	Bolivia	-17	-68.5
SRR6281513	Crawford2017	Aymara	Tiwanaku, Bolivia	Contemporan	NAT	West Andes	Bolivia	-17	-68.5
SRR6281520	Crawford2017	Aymara	Tiwanaku, Bolivia	Contemporan	NAT	West Andes	Bolivia	-17	-68.5
SRR6281527	Crawford2017	Aymara	Tiwanaku, Bolivia	Contemporan	NAT	West Andes	Bolivia	-17	-68.5
SRR6281534	Crawford2017	Aymara	Tiwanaku, Bolivia	Contemporan	NAT	West Andes	Bolivia	-17	-68.5
SRR6281541	Crawford2017	Aymara	Tiwanaku, Bolivia	Contemporan	NAT	West Andes	Bolivia	-17	-68.5
SRR6281507	Crawford2017	Aymara	Tiwanaku, Bolivia	Contemporan	NAT	West Andes	Bolivia	-17	-68.5
SRR6281514	Crawford2017	Aymara	Tiwanaku, Bolivia	Contemporan	NAT	West Andes	Bolivia	-17	-68.5
SRR6281521	Crawford2017	Aymara	Tiwanaku, Bolivia	Contemporan	NAT	West Andes	Bolivia	-17	-68.5
SRR6281528	Crawford2017	Aymara	Tiwanaku, Bolivia	Contemporan	NAT	West Andes	Bolivia	-17	-68.5
SRR6281535	Crawford2017	Aymara	Tiwanaku, Bolivia	Contemporan	NAT	West Andes	Bolivia	-17	-68.5
SRR6281542	Crawford2017	Aymara	Tiwanaku, Bolivia	Contemporan	NAT	West Andes	Bolivia	-17	-68.5	Admixed
SRR6281508	Crawford2017	Aymara	Tiwanaku, Bolivia	Contemporan	NAT	West Andes	Bolivia	-17	-68.5
SRR6281515	Crawford2017	Aymara	Tiwanaku, Bolivia	Contemporan	NAT	West Andes	Bolivia	-17	-68.5
SRR6281522	Crawford2017	Aymara	Tiwanaku, Bolivia	Contemporan	NAT	West Andes	Bolivia	-17	-68.5
SRR6281529	Crawford2017	Aymara	Tiwanaku, Bolivia	Contemporan	NAT	West Andes	Bolivia	-17	-68.5
SRR6281536	Crawford2017	Aymara	Tiwanaku, Bolivia	Contemporan	NAT	West Andes	Bolivia	-17	-68.5
SRR6281543	Crawford2017	Aymara	Tiwanaku, Bolivia	Contemporan	NAT	West Andes	Bolivia	-17	-68.5
SRR6281509	Crawford2017	Aymara	Tiwanaku, Bolivia	Contemporan	NAT	West Andes	Bolivia	-17	-68.5
SRR6281516	Crawford2017	Aymara	Tiwanaku, Bolivia	Contemporan	NAT	West Andes	Bolivia	-17	-68.5
SRR6281523	Crawford2017	Aymara	Tiwanaku, Bolivia	Contemporan	NAT	West Andes	Bolivia	-17	-68.5
SRR6281530	Crawford2017	Aymara	Tiwanaku, Bolivia	Contemporan	NAT	West Andes	Bolivia	-17	-68.5
SRR6281537	Crawford2017	Aymara	Tiwanaku, Bolivia	Contemporan	NAT	West Andes	Bolivia	-17	-68.5
SRR6281544	Crawford2017	Aymara	Tiwanaku, Bolivia	Contemporan	NAT	West Andes	Bolivia	-17	-68.5
SRR6281510	Crawford2017	Aymara	Tiwanaku, Bolivia	Contemporan	NAT	West Andes	Bolivia	-17	-68.5
SRR6281517	Crawford2017	Aymara	Tiwanaku, Bolivia	Contemporan	NAT	West Andes	Bolivia	-17	-68.5
SRR6281524	Crawford2017	Aymara	Tiwanaku, Bolivia	Contemporan	NAT	West Andes	Bolivia	-17	-68.5	Admixed
SRR6281531	Crawford2017	Aymara	Tiwanaku, Bolivia	Contemporan	NAT	West Andes	Bolivia	-17	-68.5
SRR6281538	Crawford2017	Aymara	Tiwanaku, Bolivia	Contemporan	NAT	West Andes	Bolivia	-17	-68.5	Admixed
SRR6281545	Crawford2017	Aymara	Tiwanaku, Bolivia	Contemporan	NAT	West Andes	Bolivia	-17	-68.5
SRR6281511	Crawford2017	Aymara	Tiwanaku, Bolivia	Contemporan	NAT	West Andes	Bolivia	-17	-68.5
SRR6281518	Crawford2017	Aymara	Tiwanaku, Bolivia	Contemporan	NAT	West Andes	Bolivia	-17	-68.5
SRR6281525	Crawford2017	Aymara	Tiwanaku, Bolivia	Contemporan	NAT	West Andes	Bolivia	-17	-68.5
SRR6281532	Crawford2017	Aymara	Tiwanaku, Bolivia	Contemporan	NAT	West Andes	Bolivia	-17	-68.5
SRR6281539	Crawford2017	Aymara	Tiwanaku, Bolivia	Contemporan	NAT	West Andes	Bolivia	-17	-68.5
SRR6281546	Crawford2017	Aymara	Tiwanaku, Bolivia	Contemporan	NAT	West Andes	Bolivia	-17	-68.5
GS000016938-ASM	EGDP	Cachi	Cachi from Salta_Cachi, Argentina	Contemporan	NAT	West Andes	Argentina	-25.1	-66.2
GS000016939-ASM	EGDP	Cachi	Cachi from Salta_Cachi, Argentina	Contemporan	NAT	West Andes	Argentina	-25.1	-66.2
GS000016940-ASM	EGDP	Cachi	Cachi from Salta_Cachi, Argentina	Contemporan	NAT	West Andes	Argentina	-25.1	-66.2
GS000017077-ASM	EGDP	Cachi	Cachi from Salta_Cachi, Argentina	Contemporan	NAT	West Andes	Argentina	-25.1	-66.2
GS000016942-ASM	EGDP	Cachi	Cachi from Salta_Cachi, Argentina	Contemporan	NAT	West Andes	Argentina	-25.1	-66.2
GS000016948-ASM	EGDP	Colla	Colla from Salta_San_Antonio_de_los_Cobres, Argentina	Contemporan	NAT	West Andes	Argentina	-24.2	-66.3
GS000016949-ASM	EGDP	Colla	Colla from Salta_San_Antonio_de_los_Cobres, Argentina	Contemporan	NAT	West Andes	Argentina	-24.2	-66.3
GS000016950-ASM	EGDP	Colla	Colla from Salta_San_Antonio_de_los_Cobres, Argentina	Contemporan	NAT	West Andes	Argentina	-24.2	-66.3
GS000016951-ASM	EGDP	Colla	Colla from Salta_San_Antonio_de_los_Cobres, Argentina	Contemporan	NAT	West Andes	Argentina	-24.2	-66.3
GS000016943-ASM	EGDP	Wichi	Wichi from Salta_Embarcación, Argentina	Contemporan	NAT	South East	Argentina	-23.2	-64.1
GS000016944-ASM	EGDP	Wichi	Wichi from Salta_Embarcación, Argentina	Contemporan	NAT	South East	Argentina	-23.2	-64.1
GS000016945-ASM	EGDP	Wichi	Wichi from Salta_Embarcación, Argentina	Contemporan	NAT	South East	Argentina	-23.2	-64.1
GS000016946-ASM	EGDP	Wichi	Wichi from Salta_Embarcación, Argentina	Contemporan	NAT	South East	Argentina	-23.2	-64.1
ERR2270782	Fuente2018	Kaweskar	Terra do Fogo	Contemporan	NAT	South	Chile	-49.139	-74.453
ERR2270783	Fuente2018	Kaweskar	Terra do Fogo	Contemporan	NAT	South	Chile	-49.139	-74.453
ERR2270784	Fuente2018	Yagharn	Terra do Fogo	Contemporan	NAT	South	Chile	-55.27	-68.26
ERR2270785	Fuente2018	Yagharn	Terra do Fogo	Contemporan	NAT	South	Chile	-55.27	-68.26
Aconcagua	MorenoMayar2018	Aconcagua	Mendoza province	Ancient	NAT	West Andes	Argentina	-32.65	-70
Sumidouro4	MorenoMayar2018	Sumidouro	Sumidouro, Lagoa Santa	Ancient	NAT	South East	Brazil	-19.54	-43.94
Sumidouro5	MorenoMayar2018	Sumidouro	Sumidouro, Lagoa Santa	Ancient	NAT	South East	Brazil	-19.54	-43.94
Sumidouro6	MorenoMayar2018	Sumidouro	Sumidouro, Lagoa Santa	Ancient	NAT	South East	Brazil	-19.54	-43.94
Sumidouro7	MorenoMayar2018	Sumidouro	Sumidouro, Lagoa Santa	Ancient	NAT	South East	Brazil	-19.54	-43.94
Sumidouro8	MorenoMayar2018	Sumidouro	Sumidouro, Lagoa Santa	Ancient	NAT	South East	Brazil	-19.54	-43.94
A460	MorenoMayar2018	Ayayema	Ayayema	Ancient	NAT	South	Chile	-50.1	-75.24
5832	MorenoMayar2018	PuntaStaAna	Punta Santa Ana	Ancient	NAT	South	Chile	-53.63	-70.91
Andaman	MorenoMayar2018	Andaman	Andaman Island	Contemporan	OCE	Oceania	AndamanIsland
I3443_SM	Posth2018	Mayahak	Mayahak Cab Peak and Saki Tzui	Ancient	NAT	Central America	Belize	16.49	-88.91
I5456_SM	Posth2018	Mayahak	Mayahak Cab Peak and Saki Tzui	Ancient	NAT	Central America	Belize	16.49	-88.91
I5457_SM	Posth2018	Mayahak	Mayahak Cab Peak and Saki Tzui	Ancient	NAT	Central America	Belize	16.49	-88.91
I0237_SM	Posth2018	Botigiriayoq	Laramate, Highlands	Ancient	NAT	West Andes	Peru	-14.26	-74.86
I1357_SM	Posth2018	Botigiriayoq	Laramate, Highlands	Ancient	NAT	West Andes	Peru	-14.26	-74.86
I1484_SM	Posth2018	Botigiriayoq	Laramate, Highlands	Ancient	NAT	West Andes	Peru	-14.26	-74.86
CP8_SM	Posth2018	Cuncaicha	Cuncaicha, Peru	Ancient	NAT	West Andes	Peru	-15.39	-72.61
CP29_SM	Posth2018	Cuncaicha	Cuncaicha, Peru	Ancient	NAT	West Andes	Peru	-15.39	-72.61
CUN008	Posth2018	Cuncaicha	Cuncaicha, Peru	Ancient	NAT	West Andes	Peru	-15.39	-72.61
I2551_SM	Posth2018	Huayuncalla	Huayuncalla	Ancient	NAT	West Andes	Peru	-14.26	-74.86
I2261_SM	Posth2018	LaGalgada	La Galgada	Ancient	NAT	West Andes	Peru	-8.47	-78.15
I0038_SM	Posth2018	Lauricocha	Cueva Lauricocha	Ancient	NAT	West Andes	Peru	-10.32	-76.67
I0039_SM	Posth2018	Lauricocha	Cueva Lauricocha	Ancient	NAT	West Andes	Peru	-10.32	-76.67
I0040_SM	Posth2018	Lauricocha	Cueva Lauricocha	Ancient	NAT	West Andes	Peru	-10.32	-76.67
I0041_SM	Posth2018	Lauricocha	Cueva Lauricocha	Ancient	NAT	West Andes	Peru	-10.32	-76.67
I0238_SM	Posth2018	Lauricocha	Cueva Lauricocha	Ancient	NAT	West Andes	Peru	-10.32	-76.67
I2537_SM	Posth2018	PicaOcho	PicaOcho	Ancient	NAT	West Andes	Chile	-20.51	-69.33
I1742_SM	Posth2018	Tranca	Laramate, Highlands	Ancient	NAT	West Andes	Peru	-14.26	-74.86
I1485_SM	Posth2018	Yacotogia	Laramate, Highlands	Ancient	NAT	West Andes	Peru	-14.26	-74.86
I0308_SM	Posth2018	ArroyoSeco	Arroyo Seco	Ancient	NAT	South East	Argentina	-33.17	-60.5
I0309_SM	Posth2018	ArroyoSeco	Arroyo Seco	Ancient	NAT	South East	Argentina	-33.17	-60.5
I1748_SM	Posth2018	ArroyoSeco	Arroyo Seco	Ancient	NAT	South East	Argentina	-33.17	-60.5
I2230_SM	Posth2018	ArroyoSeco	Arroyo Seco	Ancient	NAT	South East	Argentina	-33.17	-60.5
I2232_SM	Posth2018	ArroyoSeco	Arroyo Seco	Ancient	NAT	South East	Argentina	-33.17	-60.5
I7086_SM	Posth2018	ArroyoSeco	Arroyo Seco	Ancient	NAT	South East	Argentina	-33.17	-60.5
I7088_SM	Posth2018	ArroyoSeco	Arroyo Seco	Ancient	NAT	South East	Argentina	-33.17	-60.5
I7090_SM	Posth2018	ArroyoSeco	Arroyo Seco	Ancient	NAT	South East	Argentina	-33.17	-60.5
I9054_d_SM	Posth2018	Jabuticabeira	Jabuticabeira	Ancient	NAT	South East	Brazil	-28.55	-49.01
I9055_d_SM	Posth2018	Jabuticabeira	Jabuticabeira	Ancient	NAT	South East	Brazil	-28.55	-49.01
I9056_d_SM	Posth2018	Jabuticabeira	Jabuticabeira	Ancient	NAT	South East	Brazil	-28.55	-49.01
I9057_d_SM	Posth2018	Jabuticabeira	Jabuticabeira	Ancient	NAT	South East	Brazil	-28.55	-49.01
I9058_d_SM	Posth2018	Jabuticabeira	Jabuticabeira	Ancient	NAT	South East	Brazil	-28.55	-49.01
I8348_SM	Posth2018	LagunaChica	Laguna Chica	Ancient	NAT	South East	Argentina	-35.73	-58.38
CP18	Posth2018	LapadoSanto	Lapa do Santo, Lagoa Santa	Ancient	NAT	South East	Brazil	-19.48	-44.04
CP19	Posth2018	LapadoSanto	Lapa do Santo, Lagoa Santa	Ancient	NAT	South East	Brazil	-19.48	-44.04
CP22_SM	Posth2018	LapadoSanto	Lapa do Santo, Lagoa Santa	Ancient	NAT	South East	Brazil	-19.48	-44.04
CP23	Posth2018	LapadoSanto	Lapa do Santo, Lagoa Santa	Ancient	NAT	South East	Brazil	-19.48	-44.04
CP25	Posth2018	LapadoSanto	Lapa do Santo, Lagoa Santa	Ancient	NAT	South East	Brazil	-19.48	-44.04
CP26	Posth2018	LapadoSanto	Lapa do Santo, Lagoa Santa	Ancient	NAT	South East	Brazil	-19.48	-44.04
SM	Posth2018	LapadoSanto	Lapa do Santo, Lagoa Santa	Ancient	NAT	South East	Brazil	-19.48	-44.04
LAR001	Posth2018	Laranjal	Laranjal and Moraes	Ancient	NAT	South East	Brazil	-24.25	-47.42
LAR002	Posth2018	Laranjal	Laranjal and Moraes	Ancient	NAT	South East	Brazil	-24.25	-47.42
MOS001	Posth2018	Laranjal	Laranjal and Moraes	Ancient	NAT	South East	Brazil	-24.25	-47.42
I1752_SM	Posth2018	Conchali	Conchali	Ancient	NAT	South	Chile	-33.37	-70.67
I1754_SM	Posth2018	Conchali	Conchali	Ancient	NAT	South	Chile	-33.37	-70.67
I1753_SM	Posth2018	LosRieles	Los Rieles	Ancient	NAT	South	Chile	-31.92	-71.5
I11974	Posth2018	LosRieles	Los Rieles	Ancient	NAT	South	Chile	-31.92	-71.5
AM71	Raghavan2015	Kaweskar	Terra do Fogo	Contemporan	NAT	South	Chile	-49.139	-74.453
Nr66	Raghavan2015	Kaweskar	Terra do Fogo	Contemporan	NAT	South	Chile	-49.139	-74.453
Nr72	Raghavan2015	Kaweskar	Terra do Fogo	Contemporan	NAT	South	Chile	-49.139	-74.453
Nr73	Raghavan2015	Kaweskar	Terra do Fogo	Contemporan	NAT	South	Chile	-49.139	-74.453
Nr74	Raghavan2015	Kaweskar	Terra do Fogo	Contemporan	NAT	South	Chile	-49.139	-74.453
MA572	Raghavan2015	Selkman	Terra do Fogo	Contemporan	NAT	South	Chile	-54	-68.5
MA575	Raghavan2015	Selkman	Terra do Fogo	Contemporan	NAT	South	Chile	-54	-68.5
MA577	Raghavan2015	Selkman	Terra do Fogo	Contemporan	NAT	South	Chile	-54	-68.5
890	Raghavan2015	Yagharn	Terra do Fogo	Contemporan	NAT	South	Chile	-55.27	-68.26
894	Raghavan2015	Yagharn	Terra do Fogo	Contemporan	NAT	South	Chile	-55.27	-68.26
895	Raghavan2015	Yagharn	Terra do Fogo	Contemporan	NAT	South	Chile	-55.27	-68.26
Enoque65	Raghavan2015	ENQ	Enoque	Ancient	NAT	South East	BRA	-8.416	-42.333
Clovis	Rasmussen2014	Anzick-1	Clovis	Ancient	NAT	North America	EUA	45.993	-110.661
CK-09	Scheib2018	ASO	AncientSouthwestern Ontario	Ancient	NAT	Eskimo	Canadá	42.217	-83.067
CK-13	Scheib2018	ASO	AncientSouthwestern Ontario	Ancient	NAT	Eskimo	Canadá	42.217	-83.067
RM-83	Scheib2018	ASO	AncientSouthwestern Ontario	Ancient	NAT	Eskimo	Canadá	42.217	-83.067
SN_17	Scheib2018	ESN	Early San Nicolas	Ancient	NAT	North America	EUA	33.249	-119.499
SN-20	Scheib2018	ESN	Early San Nicolas	Ancient	NAT	North America	EUA	33.249	-119.499
SN_25	Scheib2018	ESN	Early San Nicolas	Ancient	NAT	North America	EUA	33.249	-119.499
SN-37	Scheib2018	ESN	Early San Nicolas	Ancient	NAT	North America	EUA	33.249	-119.499
SN-40	Scheib2018	ESN	Early San Nicolas	Ancient	NAT	North America	EUA	33.249	-119.499
SN_44	Scheib2018	ESN	Early San Nicolas	Ancient	NAT	North America	EUA	33.249	-119.499
SN-48	Scheib2018	ESN	Early San Nicolas	Ancient	NAT	North America	EUA	33.249	-119.499
SN-54	Scheib2018	ESN	Early San Nicolas	Ancient	NAT	North America	EUA	33.249	-119.499
SN-58	Scheib2018	ESN	Early San Nicolas	Ancient	NAT	North America	EUA	33.249	-119.499
SN-59	Scheib2018	ESN	Early San Nicolas	Ancient	NAT	North America	EUA	33.249	-119.499
CT_1	Scheib2018	LSCI	LateSouthern Channel Islands	Ancient	NAT	North America	EUA	33.383	-118.416
SC_1	Scheib2018	LSCI	LateSouthern Channel Islands	Ancient	NAT	North America	EUA	33.426	-117.611
SC_3	Scheib2018	LSCI	LateSouthern Channel Islands	Ancient	NAT	North America	EUA	33.426	-117.611
SC-04	Scheib2018	LSCI	LateSouthern Channel Islands	Ancient	NAT	North America	EUA	33.426	-117.611
SC-05	Scheib2018	LSCI	LateSouthern Channel Islands	Ancient	NAT	North America	EUA	33.426	-117.611
SC_6	Scheib2018	LSCI	LateSouthern Channel Islands	Ancient	NAT	North America	EUA	33.426	-117.611
SC-07	Scheib2018	LSCI	LateSouthern Channel Islands	Ancient	NAT	North America	EUA	33.426	-117.611
SN_1	Scheib2018	LSN	Late San Nicolas	Ancient	NAT	North America	EUA	33.249	-119.499
SN_3	Scheib2018	LSN	Late San Nicolas	Ancient	NAT	North America	EUA	33.249	-119.499
SN_9	Scheib2018	LSN	Late San Nicolas	Ancient	NAT	North America	EUA	33.249	-119.499
SN_10	Scheib2018	LSN	Late San Nicolas	Ancient	NAT	North America	EUA	33.249	-119.499
SN_11	Scheib2018	LSN	Late San Nicolas	Ancient	NAT	North America	EUA	33.249	-119.499
SN_13	Scheib2018	LSN	Late San Nicolas	Ancient	NAT	North America	EUA	33.249	-119.499
SN_15	Scheib2018	LSN	Late San Nicolas	Ancient	NAT	North America	EUA	33.249	-119.499
SN_16	Scheib2018	LSN	Late San Nicolas	Ancient	NAT	North America	EUA	33.249	-119.499
SN_38	Scheib2018	LSN	Late San Nicolas	Ancient	NAT	North America	EUA	33.249	-119.499
SN-50	Scheib2018	LSN	Late San Nicolas	Ancient	NAT	North America	EUA	33.249	-119.499
SN-51	Scheib2018	LSN	Late San Nicolas	Ancient	NAT	North America	EUA	33.249	-119.499
SN-52	Scheib2018	LSN	Late San Nicolas	Ancient	NAT	North America	EUA	33.249	-119.499
SN-53	Scheib2018	LSN	Late San Nicolas	Ancient	NAT	North America	EUA	33.249	-119.499
CR_1	Scheib2018	NCI_SB	Island Chumash	Ancient	NAT	North America	EUA	34	-119.716
PS_6	Scheib2018	NCI_SB	Mainland Chumash	Ancient	NAT	North America	EUA	34.905	-120.641
PS_7	Scheib2018	NCI_SB	Mainland Chumash	Ancient	NAT	North America	EUA	34.905	-120.641
PS-09P	Scheib2018	NCI_SB	Mainland Chumash	Ancient	NAT	North America	EUA	34.905	-120.641
PS-34	Scheib2018	NCI_SB	Mainland Chumash	Ancient	NAT	North America	EUA	34.905	-120.641
SM-01	Scheib2018	NCI_SB	Island Chumash	Ancient	NAT	North America	EUA	34.039	-120.375
SM-02	Scheib2018	NCI_SB	Island Chumash	Ancient	NAT	North America	EUA	34.039	-120.375
S_BantuHerero-1	SGDP	BantuHerero	BantuHerero	Contemporan	AFR	Africa	BotswanaOrNamibia
S_BantuHerero-2	SGDP	BantuHerero	BantuHerero	Contemporan	AFR	Africa	BotswanaOrNamibia
S_BantuKenya-1	SGDP	BantuKenya	BantuKenya	Contemporan	AFR	Africa	Kenya
S_BantuKenya-2	SGDP	BantuKenya	BantuKenya	Contemporan	AFR	Africa	Kenya
S_BantuTswana-1	SGDP	BantuTswana	BantuTswana	Contemporan	AFR	Africa	BotswanaOrNamibia
S_BantuTswana-2	SGDP	BantuTswana	BantuTswana	Contemporan	AFR	Africa	BotswanaOrNamibia
S_Biaka-1	SGDP	Biaka	Biaka	Contemporan	AFR	Africa	Central African Republic
S_Biaka-2	SGDP	Biaka	Biaka	Contemporan	AFR	Africa	Central African Republic
B_Dinka-3	SGDP	Dinka	Dinka	Contemporan	AFR	Africa	Sudan
S_Dinka-1	SGDP	Dinka	Dinka	Contemporan	AFR	Africa	Sudan
S_Dinka-2	SGDP	Dinka	Dinka	Contemporan	AFR	Africa	Sudan
S_Esan-1	SGDP	Esan	Esan	Contemporan	AFR	Africa	Nigeria
S_Esan-2	SGDP	Esan	Esan	Contemporan	AFR	Africa	Nigeria
S_Gambian-1	SGDP	Gambian	Gambian	Contemporan	AFR	Africa	Gambia
S_Gambian-2	SGDP	Gambian	Gambian	Contemporan	AFR	Africa	Gambia
B_Ju_hoan_North-4	SGDP	Ju_hoan_North	Ju_hoan_North	Contemporan	AFR	Africa	Namibia
S_Ju_hoan_North-1	SGDP	Ju_hoan_North	Ju_hoan_North	Contemporan	AFR	Africa	Namibia
S_Ju_hoan_North-2	SGDP	Ju_hoan_North	Ju_hoan_North	Contemporan	AFR	Africa	Namibia
S_Ju_hoan_North-3	SGDP	Ju_hoan_North	Ju_hoan_North	Contemporan	AFR	Africa	Namibia
S_Khomani_San-1	SGDP	Khomani_San	Khomani_San	Contemporan	AFR	Africa	SouthAfrica
S_Khomani_San-2	SGDP	Khomani_San	Khomani_San	Contemporan	AFR	Africa	SouthAfrica
S_Luhya-1	SGDP	Luhya	Luhya	Contemporan	AFR	Africa	Kenya
S_Luhya-2	SGDP	Luhya	Luhya	Contemporan	AFR	Africa	Kenya
S_Luo-1	SGDP	Luo	Luo	Contemporan	AFR	Africa	Kenya
S_Luo-2	SGDP	Luo	Luo	Contemporan	AFR	Africa	Kenya
B_Mandenka-3	SGDP	Mandenka	Mandenka	Contemporan	AFR	Africa	Senegal
S_Mandenka-1	SGDP	Mandenka	Mandenka	Contemporan	AFR	Africa	Senegal
S_Mandenka-2	SGDP	Mandenka	Mandenka	Contemporan	AFR	Africa	Senegal
S_Masai-1	SGDP	Masai	Masai	Contemporan	AFR	Africa	Kenya
S_Masai-2	SGDP	Masai	Masai	Contemporan	AFR	Africa	Kenya
B_Mbuti-4	SGDP	Mbuti	Mbuti	Contemporan	AFR	Africa	Congo
S_Mbuti-1	SGDP	Mbuti	Mbuti	Contemporan	AFR	Africa	Congo
S_Mbuti-2	SGDP	Mbuti	Mbuti	Contemporan	AFR	Africa	Congo
S_Mbuti-3	SGDP	Mbuti	Mbuti	Contemporan	AFR	Africa	Congo
S_Mende-1	SGDP	Mende	Mende	Contemporan	AFR	Africa	SierraLeone
S_Mende-2	SGDP	Mende	Mende	Contemporan	AFR	Africa	SierraLeone
S_Mozabite-1	SGDP	Mozabite	Mozabite	Contemporan	AFR	Africa	Algeria
S_Mozabite-2	SGDP	Mozabite	Mozabite	Contemporan	AFR	Africa	Algeria
S_Saharawi-1	SGDP	Saharawi	Saharawi	Contemporan	AFR	Africa	Western Sahara (Morocco)
S_Saharawi-2	SGDP	Saharawi	Saharawi	Contemporan	AFR	Africa	Western Sahara (Morocco)
S_Somali-1	SGDP	Somali	Somali	Contemporan	AFR	Africa	Kenya
B_Yoruba-3	SGDP	Yoruba	Yoruba	Contemporan	AFR	Africa	Nigeria
S_Yoruba-1	SGDP	Yoruba	Yoruba	Contemporan	AFR	Africa	Nigeria
S_Yoruba-2	SGDP	Yoruba	Yoruba	Contemporan	AFR	Africa	Nigeria
S_Abkhasian-1	SGDP	Abkhasian	Abkhasian	Contemporan	EUR	West Eurasia	Abkhazia
S_Abkhasian-2	SGDP	Abkhasian	Abkhasian	Contemporan	EUR	West Eurasia	Russia
S_Adygei-1	SGDP	Adygei	Adygei	Contemporan	EUR	West Eurasia	Russia(Caucasus)
S_Adygei-2	SGDP	Adygei	Adygei	Contemporan	EUR	West Eurasia	Russia(Caucasus)
S_Albanian-1	SGDP	Albanian	Albanian	Contemporan	EUR	West Eurasia	Albania
S_Armenian-1	SGDP	Armenian	Armenian	Contemporan	EUR	West Eurasia	Armenia
S_Armenian-2	SGDP	Armenian	Armenian	Contemporan	EUR	West Eurasia	Armenia
S_Basque-1	SGDP	Basque	Basque	Contemporan	EUR	West Eurasia	France
S_Basque-2	SGDP	Basque	Basque	Contemporan	EUR	West Eurasia	France
S_BedouinB-1	SGDP	BedouinB	BedouinB	Contemporan	EUR	West Eurasia	Israel(Negev)
S_BedouinB-2	SGDP	BedouinB	BedouinB	Contemporan	EUR	West Eurasia	Israel(Negev)
S_Bergamo-1	SGDP	Bergamo	Bergamo	Contemporan	EUR	West Eurasia	Italy(Bergamo)
S_Bergamo-2	SGDP	Bergamo	Bergamo	Contemporan	EUR	West Eurasia	Italy(Bergamo)
S_Bulgarian-1	SGDP	Bulgarian	Bulgarian	Contemporan	EUR	West Eurasia	Bulgaria
S_Bulgarian-2	SGDP	Bulgarian	Bulgarian	Contemporan	EUR	West Eurasia	Bulgaria
S_Chechen-1	SGDP	Chechen	Chechen	Contemporan	EUR	West Eurasia	Russia
B_Crete-1	SGDP	Crete	Crete	Contemporan	EUR	West Eurasia	Greece
B_Crete-2	SGDP	Crete	Crete	Contemporan	EUR	West Eurasia	Greece
S_Czech-2	SGDP	Czech	Czech	Contemporan	EUR	West Eurasia	Czechoslovia(pre1989)
S_Druze-1	SGDP	Druze	Druze	Contemporan	EUR	West Eurasia	Israel(Carmel)
S_Druze-2	SGDP	Druze	Druze	Contemporan	EUR	West Eurasia	Israel(Carmel)
S_English-1	SGDP	English	English	Contemporan	EUR	West Eurasia	UK
S_English-2	SGDP	English	English	Contemporan	EUR	West Eurasia	UK
S_Estonian-1	SGDP	Estonian	Estonian	Contemporan	EUR	West Eurasia	Estonia
S_Estonian-2	SGDP	Estonian	Estonian	Contemporan	EUR	West Eurasia	Estonia
S_Finnish-1	SGDP	Finnish	Finnish	Contemporan	EUR	West Eurasia	Finland
S_Finnish-2	SGDP	Finnish	Finnish	Contemporan	EUR	West Eurasia	Finland
S_Finnish-3	SGDP	Finnish	Finnish	Contemporan	EUR	West Eurasia	Finland
B_French-3	SGDP	French	French	Contemporan	EUR	West Eurasia	France
S_French-1	SGDP	French	French	Contemporan	EUR	West Eurasia	France
S_French-2	SGDP	French	French	Contemporan	EUR	West Eurasia	France
S_Georgian-1	SGDP	Georgian	Georgian	Contemporan	EUR	West Eurasia	Georgia
S_Georgian-2	SGDP	Georgian	Georgian	Contemporan	EUR	West Eurasia	Georgia
S_Greek-1	SGDP	Greek	Greek	Contemporan	EUR	West Eurasia	Greece
S_Greek-2	SGDP	Greek	Greek	Contemporan	EUR	West Eurasia	Greece
S_Hungarian-1	SGDP	Hungarian	Hungarian	Contemporan	EUR	West Eurasia	Hungary
S_Hungarian-2	SGDP	Hungarian	Hungarian	Contemporan	EUR	West Eurasia	Hungary
S_Icelandic-1	SGDP	Icelandic	Icelandic	Contemporan	EUR	West Eurasia	Iceland
S_Icelandic-2	SGDP	Icelandic	Icelandic	Contemporan	EUR	West Eurasia	Iceland
S_Iranian-1	SGDP	Iranian	Iranian	Contemporan	EUR	West Eurasia	Iran
S_Iranian-2	SGDP	Iranian	Iranian	Contemporan	EUR	West Eurasia	Iran
S_Iraqi_Jew-1	SGDP	Iraqi_Jew	Iraqi_Jew	Contemporan	EUR	West Eurasia	Iraq
S_Iraqi_Jew-2	SGDP	Iraqi_Jew	Iraqi_Jew	Contemporan	EUR	West Eurasia	Iraq
S_Jordanian-2	SGDP	Jordanian	Jordanian	Contemporan	EUR	West Eurasia	Jordan
S_Jordanian-1	SGDP	Jordanian	Jordanian	Contemporan	EUR	West Eurasia	Jordan
S_Jordanian-3	SGDP	Jordanian	Jordanian	Contemporan	EUR	West Eurasia	Jordan
S_Lezgin-1	SGDP	Lezgin	Lezgin	Contemporan	EUR	West Eurasia	Russia
S_Lezgin-2	SGDP	Lezgin	Lezgin	Contemporan	EUR	West Eurasia	Russia
S_North_Ossetian-1	SGDP	North_Ossetian	North_Ossetian	Contemporan	EUR	West Eurasia	Russia
S_North_Ossetian-2	SGDP	North_Ossetian	North_Ossetian	Contemporan	EUR	West Eurasia	Russia
S_Norwegian-1	SGDP	Norwegian	Norwegian	Contemporan	EUR	West Eurasia	Norway
S_Orcadian-1	SGDP	Orcadian	Orcadian	Contemporan	EUR	West Eurasia	OrkneyIslands
S_Orcadian-2	SGDP	Orcadian	Orcadian	Contemporan	EUR	West Eurasia	OrkneyIslands
S_Palestinian-3	SGDP	Palestinian	Palestinian	Contemporan	EUR	West Eurasia	Israel(Central)
S_Palestinian-1	SGDP	Palestinian	Palestinian	Contemporan	EUR	West Eurasia	Israel(Central)
S_Palestinian-2	SGDP	Palestinian	Palestinian	Contemporan	EUR	West Eurasia	Israel(Central)
S_Polish-1	SGDP	Polish	Polish	Contemporan	EUR	West Eurasia	Poland
S_Russian-1	SGDP	Russian	Russian	Contemporan	EUR	West Eurasia	Russia
S_Russian-2	SGDP	Russian	Russian	Contemporan	EUR	West Eurasia	Russia
S_Saami-1	SGDP	Saami	Saami	Contemporan	EUR	West Eurasia	Finland
S_Saami-2	SGDP	Saami	Saami	Contemporan	EUR	West Eurasia	Finland
S_Samaritan-1	SGDP	Samaritan	Samaritan	Contemporan	EUR	West Eurasia	Israel
B_Sardinian-3	SGDP	Sardinian	Sardinian	Contemporan	EUR	West Eurasia	Italy
S_Sardinian-1	SGDP	Sardinian	Sardinian	Contemporan	EUR	West Eurasia	Italy(Sardinia)
S_Sardinian-2	SGDP	Sardinian	Sardinian	Contemporan	EUR	West Eurasia	Italy(Sardinia)
S_Spanish-1	SGDP	Spanish	Spanish	Contemporan	EUR	West Eurasia	Spain
S_Spanish-2	SGDP	Spanish	Spanish	Contemporan	EUR	West Eurasia	Spain
S_Tajik-1	SGDP	Tajik	Tajik	Contemporan	EUR	West Eurasia	Tajikistan
S_Tajik-2	SGDP	Tajik	Tajik	Contemporan	EUR	West Eurasia	Tajikistan
S_Turkish-1	SGDP	Turkish	Turkish	Contemporan	EUR	West Eurasia	Turkey
S_Turkish-2	SGDP	Turkish	Turkish	Contemporan	EUR	West Eurasia	Turkey
S_Tuscan-1	SGDP	Tuscan	Tuscan	Contemporan	EUR	West Eurasia	Italy(Tuscany)
S_Tuscan-2	SGDP	Tuscan	Tuscan	Contemporan	EUR	West Eurasia	Italy(Tuscany)
S_Yemenite_Jew-1	SGDP	Yemenite_Jew	Yemenite_Jew	Contemporan	EUR	West Eurasia	Yemen
S_Yemenite_Jew-2	SGDP	Yemenite_Jew	Yemenite_Jew	Contemporan	EUR	West Eurasia	Yemen
S_Ami-1	SGDP	Ami	Ami	Contemporan	EAS	East Asia	Taiwan
S_Ami-2	SGDP	Ami	Ami	Contemporan	EAS	East Asia	Taiwan
S_Atayal-1	SGDP	Atayal	Atayal	Contemporan	EAS	East Asia	Taiwan
S_Burmese-1	SGDP	Burmese	Burmese	Contemporan	EAS	East Asia	Myanmar
S_Burmese-2	SGDP	Burmese	Burmese	Contemporan	EAS	East Asia	Myanmar
S_Cambodian-1	SGDP	Cambodian	Cambodian	Contemporan	EAS	East Asia	Cambodia
S_Cambodian-2	SGDP	Cambodian	Cambodian	Contemporan	EAS	East Asia	Cambodia
B_Dai-4	SGDP	Dai	Dai	Contemporan	EAS	East Asia	China
S_Dai-1	SGDP	Dai	Dai	Contemporan	EAS	East Asia	China
S_Dai-2	SGDP	Dai	Dai	Contemporan	EAS	East Asia	China
S_Dai-3	SGDP	Dai	Dai	Contemporan	EAS	East Asia	China
S_Daur-2	SGDP	Daur	Daur	Contemporan	EAS	East Asia	China
B_Han-3	SGDP	Han	Han	Contemporan	EAS	East Asia	China
S_Han-1	SGDP	Han	Han	Contemporan	EAS	East Asia	China
S_Han-2	SGDP	Han	Han	Contemporan	EAS	East Asia	China
S_Hezhen-1	SGDP	Hezhen	Hezhen	Contemporan	EAS	East Asia	China
S_Hezhen-2	SGDP	Hezhen	Hezhen	Contemporan	EAS	East Asia	China
S_Japanese-1	SGDP	Japanese	Japanese	Contemporan	EAS	East Asia	Japan
S_Japanese-2	SGDP	Japanese	Japanese	Contemporan	EAS	East Asia	Japan
S_Japanese-3	SGDP	Japanese	Japanese	Contemporan	EAS	East Asia	Japan
S_Kinh-1	SGDP	Kinh	Kinh	Contemporan	EAS	East Asia	Vietnam
S_Kinh-2	SGDP	Kinh	Kinh	Contemporan	EAS	East Asia	Vietnam
S_Korean-1	SGDP	Korean	Korean	Contemporan	EAS	East Asia	Korea
S_Korean-2	SGDP	Korean	Korean	Contemporan	EAS	East Asia	Korea
S_Lahu-1	SGDP	Lahu	Lahu	Contemporan	EAS	East Asia	China
S_Lahu-2	SGDP	Lahu	Lahu	Contemporan	EAS	East Asia	China
S_Miao-1	SGDP	Miao	Miao	Contemporan	EAS	East Asia	China
S_Miao-2	SGDP	Miao	Miao	Contemporan	EAS	East Asia	China
S_Naxi-1	SGDP	Naxi	Naxi	Contemporan	EAS	East Asia	China
S_Naxi-2	SGDP	Naxi	Naxi	Contemporan	EAS	East Asia	China
S_Naxi-3	SGDP	Naxi	Naxi	Contemporan	EAS	East Asia	China
S_Oroqen-1	SGDP	Oroqen	Oroqen	Contemporan	EAS	East Asia	China
S_Oroqen-2	SGDP	Oroqen	Oroqen	Contemporan	EAS	East Asia	China
S_She-1	SGDP	She	She	Contemporan	EAS	East Asia	China
S_She-2	SGDP	She	She	Contemporan	EAS	East Asia	China
S_Thai-1	SGDP	Thai	Thai	Contemporan	EAS	East Asia	Thailand
S_Thai-2	SGDP	Thai	Thai	Contemporan	EAS	East Asia	Thailand
S_Tu-1	SGDP	Tu	Tu	Contemporan	EAS	East Asia	China
S_Tu-2	SGDP	Tu	Tu	Contemporan	EAS	East Asia	China
S_Tujia-1	SGDP	Tujia	Tujia	Contemporan	EAS	East Asia	China
S_Tujia-2	SGDP	Tujia	Tujia	Contemporan	EAS	East Asia	China
S_Uygur-1	SGDP	Uygur	Uygur	Contemporan	EAS	East Asia	China
S_Uygur-2	SGDP	Uygur	Uygur	Contemporan	EAS	East Asia	China
S_Xibo-1	SGDP	Xibo	Xibo	Contemporan	EAS	East Asia	China
S_Xibo-2	SGDP	Xibo	Xibo	Contemporan	EAS	East Asia	China
S_Yi-1	SGDP	Yi	Yi	Contemporan	EAS	East Asia	China
S_Yi-2	SGDP	Yi	Yi	Contemporan	EAS	East Asia	China
S_Mayan-1	SGDP	Mayan	Mayan	Contemporan	NAT	North America	Mexico	19	-91
S_Mayan-2	SGDP	Mayan	Mayan	Contemporan	NAT	North America	Mexico	19	-91
B_Mixe-1	SGDP	Mixe	Mixe	Contemporan	NAT	North America	Mexico	16.95	-96.58
S_Mixe-2	SGDP	Mixe	Mixe	Contemporan	NAT	North America	Mexico	16.95	-96.58
S_Mixe-3	SGDP	Mixe	Mixe	Contemporan	NAT	North America	Mexico	16.95	-96.58
S_Mixtec-1	SGDP	Mixtec	Mixtec	Contemporan	NAT	North America	Mexico	17	-97
S_Mixtec-2	SGDP	Mixtec	Mixtec	Contemporan	NAT	North America	Mexico	17	-97	Admixed
S_Pima-1	SGDP	Pima	Pima	Contemporan	NAT	North America	Mexico	29	-108
S_Pima-2	SGDP	Pima	Pima	Contemporan	NAT	North America	Mexico	29	-108
S_Zapotec-1	SGDP	Zapotec	Zapotec	Contemporan	NAT	North America	Mexico	16.5	-97.2
S_Zapotec-2	SGDP	Zapotec	Zapotec	Contemporan	NAT	North America	Mexico	16.5	-97.2
B_Karitiana-3	SGDP	Karitiana	Karitiana	Contemporan	NAT	Amazon	Brazil	-10	-63
S_Karitiana-1	SGDP	Karitiana	Karitiana	Contemporan	NAT	Amazon	Brazil	-10	-63
S_Karitiana-2	SGDP	Karitiana	Karitiana	Contemporan	NAT	Amazon	Brazil	-10	-63
S_Piapoco-1	SGDP	Piapoco	Piapoco	Contemporan	NAT	Amazon	Colombia	3	-68
S_Piapoco-2	SGDP	Piapoco	Piapoco	Contemporan	NAT	Amazon	Colombia	3	-68
S_Surui-1	SGDP	Surui	Surui	Contemporan	NAT	Amazon	Brazil	-11	-62
S_Surui-2	SGDP	Surui	Surui	Contemporan	NAT	Amazon	Brazil	-11	-62
S_Quechua-1	SGDP	Quechua	Quechua	Contemporan	NAT	West Andes	Peru	-13.5	-72
S_Quechua-2	SGDP	Quechua	Quechua	Contemporan	NAT	West Andes	Peru	-13.5	-72
S_Quechua-3	SGDP	Quechua	Quechua	Contemporan	NAT	West Andes	Peru	-13.5	-72
S_Chane-1	SGDP	Chane	Chane	Contemporan	NAT	South East	Argentina	-22.53	-63.82
B_Australian-3	SGDP	Australian	Australian	Contemporan	OCE	Oceania	Australia
B_Australian-4	SGDP	Australian	Australian	Contemporan	OCE	Oceania	Australia
S_Dusun-1	SGDP	Dusun	Dusun	Contemporan	OCE	Oceania	Brunei
S_Dusun-2	SGDP	Dusun	Dusun	Contemporan	OCE	Oceania	Brunei
S_Hawaiian-1	SGDP	Hawaiian	Hawaiian	Contemporan	OCE	Oceania	USA
S_Igorot-1	SGDP	Igorot	Igorot	Contemporan	OCE	Oceania	Philippines
S_Igorot-2	SGDP	Igorot	Igorot	Contemporan	OCE	Oceania	Philippines
S_Maori-1	SGDP	Maori	Maori	Contemporan	OCE	Oceania	New Zealand
S_Bougainville-1	SGDP	Bougainville	Bougainville	Contemporan	OCE	Papua New Guinea	Papua New Guinea
S_Bougainville-2	SGDP	Bougainville	Bougainville	Contemporan	OCE	Papua New Guinea	Papua New Guinea
B_Papuan-15	SGDP	Papuan	Papuan	Contemporan	OCE	Papua New Guinea	Papua New Guinea
S_Papuan-3	SGDP	Papuan	Papuan	Contemporan	OCE	Papua New Guinea	Papua New Guinea
S_Papuan-1	SGDP	Papuan	Papuan	Contemporan	OCE	Papua New Guinea	Papua New Guinea
S_Papuan-10	SGDP	Papuan	Papuan	Contemporan	OCE	Papua New Guinea	Papua New Guinea
S_Papuan-11	SGDP	Papuan	Papuan	Contemporan	OCE	Papua New Guinea	Papua New Guinea
S_Papuan-12	SGDP	Papuan	Papuan	Contemporan	OCE	Papua New Guinea	Papua New Guinea
S_Papuan-13	SGDP	Papuan	Papuan	Contemporan	OCE	Papua New Guinea	Papua New Guinea
S_Papuan-14	SGDP	Papuan	Papuan	Contemporan	OCE	Papua New Guinea	Papua New Guinea
S_Papuan-2	SGDP	Papuan	Papuan	Contemporan	OCE	Papua New Guinea	Papua New Guinea
S_Papuan-4	SGDP	Papuan	Papuan	Contemporan	OCE	Papua New Guinea	Papua New Guinea
S_Papuan-5	SGDP	Papuan	Papuan	Contemporan	OCE	Papua New Guinea	Papua New Guinea
S_Papuan-6	SGDP	Papuan	Papuan	Contemporan	OCE	Papua New Guinea	Papua New Guinea
S_Papuan-7	SGDP	Papuan	Papuan	Contemporan	OCE	Papua New Guinea	Papua New Guinea
S_Papuan-8	SGDP	Papuan	Papuan	Contemporan	OCE	Papua New Guinea	Papua New Guinea
S_Papuan-9	SGDP	Papuan	Papuan	Contemporan	OCE	Papua New Guinea	Papua New Guinea
AMZ34	This	AKW	Assurini Kwatinemo	Contemporan	NAT	Amazon	Brazil	-4.25877	-52.2784
AMZ36	This	AKW	Assurini Kwatinemo	Contemporan	NAT	Amazon	Brazil	-4.25877	-52.2784
AMZ10	This	AKW	Assurini Kwatinemo	Contemporan	NAT	Amazon	Brazil	-4.25877	-52.2784
AMZ20	This	AKW	Assurini Kwatinemo	Contemporan	NAT	Amazon	Brazil	-4.25877	-52.2784
AMZ30	This	AKW	Assurini Kwatinemo	Contemporan	NAT	Amazon	Brazil	-4.25877	-52.2784
AMZ38	This	ARA	Arara	Contemporan	NAT	Amazon	Brazil	-4.31902	-54.0325
AMZ13	This	ARA	Arara	Contemporan	NAT	Amazon	Brazil	-4.31902	-54.0325
AMZ7	This	ARA	Arara	Contemporan	NAT	Amazon	Brazil	-4.31902	-54.0325
AMZ19	This	ARA	Arara do Iriri	Contemporan	NAT	Amazon	Brazil	-4.31902	-54.0363
AMZ40	This	ARA	Arara do Iriri	Contemporan	NAT	Amazon	Brazil	-4.31902	-54.0363
AMZ8	This	ARA	Arara do Iriri	Contemporan	NAT	Amazon	Brazil	-4.31902	-54.0363	Inferred as full-sibling and removed
AMZ48	This	ARW	Araweté	Contemporan	NAT	Amazon	Brazil	-4.85015	-52.0365
AMZ25	This	ARW	Araweté	Contemporan	NAT	Amazon	Brazil	-4.85015	-52.0365
AMZ35	This	ARW	Araweté	Contemporan	NAT	Amazon	Brazil	-4.85015	-52.0365
AMZ49	This	ARW	Araweté	Contemporan	NAT	Amazon	Brazil	-4.85015	-52.0365
AMZ6	This	ARW	Araweté	Contemporan	NAT	Amazon	Brazil	-4.85015	-52.0365
AMZ29	This	ARW	Araweté	Contemporan	NAT	Amazon	Brazil	-4.85015	-52.0365
AMZ32	This	AST	Assurini do Trocará	Contemporan	NAT	Amazon	Brazil	-3.57956	-49.7183
AMZ12	This	AST	Assurini do Trocará	Contemporan	NAT	Amazon	Brazil	-3.57956	-49.7183
AMZ22	This	AST	Assurini do Trocará	Contemporan	NAT	Amazon	Brazil	-3.57956	-49.7183
AMZ4	This	AST	Assurini do Trocará	Contemporan	NAT	Amazon	Brazil	-3.57956	-49.7183
AMZ41	This	AST	Assurini do Trocará	Contemporan	NAT	Amazon	Brazil	-3.57956	-49.7183
AMZ56	This	AST	Assurini do Trocará	Contemporan	NAT	Amazon	Brazil	-3.57956	-49.7183
AMZ58	This	AST	Assurini do Trocará	Contemporan	NAT	Amazon	Brazil	-3.57956	-49.7183	Admixed
AMZ2	This	AST	Assurini do Trocará	Contemporan	NAT	Amazon	Brazil	-3.57956	-49.7183	Admixed
AMZ18	This	AST	Assurini do Trocará	Contemporan	NAT	Amazon	Brazil	-3.57956	-49.7183
AMZ11	This	AST	Assurini do Trocará	Contemporan	NAT	Amazon	Brazil	-3.57956	-49.7183
AMZ27	This	AST	Assurini do Trocará	Contemporan	NAT	Amazon	Brazil	-3.57956	-49.7183
AMZ5	This	AST	Assurini do Trocará	Contemporan	NAT	Amazon	Brazil	-3.57956	-49.7183
AMZ42	This	AST	Assurini do Trocará	Contemporan	NAT	Amazon	Brazil	-3.57956	-49.7183	Inferred as full-sibling and removed
AMZ44	This	AST	Assurini do Trocará	Contemporan	NAT	Amazon	Brazil	-3.57956	-49.7183	Inferred as full-sibling and removed
AMZ47	This	AST	Assurini do Trocará	Contemporan	NAT	Amazon	Brazil	-3.57956	-49.7183
AMZ23	This	AST	Assurini do Trocará	Contemporan	NAT	Amazon	Brazil	-3.57956	-49.7183	Inferred as full-sibling and removed
AMZ3	This	AWA	Awa Guajá	Contemporan	NAT	Amazon	Brazil	-3.31876	-46.4392
AMZ50	This	AWA	Awa Guajá	Contemporan	NAT	Amazon	Brazil	-3.31876	-46.4392
AMZ51	This	AWA	Awa Guajá	Contemporan	NAT	Amazon	Brazil	-3.31876	-46.4392	Admixed
AMZ26	This	AWA	Awa Guajá	Contemporan	NAT	Amazon	Brazil	-3.31876	-46.4392
AMZ37	This	AWA	Awa Guajá	Contemporan	NAT	Amazon	Brazil	-3.31876	-46.4392
AMZ16	This	AWA	Awa Guajá	Contemporan	NAT	Amazon	Brazil	-3.31876	-46.4392	Admixed
AMZ57	This	AWA	Awa Guajá	Contemporan	NAT	Amazon	Brazil	-3.31876	-46.4392
AMZ21	This	KAY	Kayapó	Contemporan	NAT	Amazon	Brazil	-6.3426	-50.7898
AMZ1	This	KAY	Xikrin do Odjá	Contemporan	NAT	Amazon	Brazil	-6.3426	-50.7898
AMZ15	This	KAY	Xikrin do Odjá	Contemporan	NAT	Amazon	Brazil	-6.3426	-50.7898
AMZ24	This	KAY	Xikrin do Katete	Contemporan	NAT	Amazon	Brazil	-6.3426	-50.7898
AMZ28	This	KAY	Xikrin do Katete	Contemporan	NAT	Amazon	Brazil	-6.3426	-50.7898
AMZ39	This	KAY	Xikrin do Katete	Contemporan	NAT	Amazon	Brazil	-6.3426	-50.7898
AMZ46	This	KAY	Xikrin do Katete	Contemporan	NAT	Amazon	Brazil	-6.3426	-50.7898
AMZ55	This	KAY	Xikrin do Katete	Contemporan	NAT	Amazon	Brazil	-6.3426	-50.7898	Inferred as full-sibling and removed
AMZ33	This	ZOE	Zoé (Puturujará)	Contemporan	NAT	Amazon	Brazil	-0.25268	-55.8051
AMZ45	This	ZOE	Zoé (Puturujará)	Contemporan	NAT	Amazon	Brazil	-0.25268	-55.8051	Inferred as full-sibling and removed
AMZ31	This	ZOE	Zoé (Puturujará)	Contemporan	NAT	Amazon	Brazil	-0.25268	-55.8051	Inferred as full-sibling and removed
AMZ53	This	ZOE	Zoé (Puturujará)	Contemporan	NAT	Amazon	Brazil	-0.25268	-55.8051
AMZ17	This	ZOE	Zoé (Puturujará)	Contemporan	NAT	Amazon	Brazil	-0.25268	-55.8051
AMZ52	This	WPI	Wajãpi	Contemporan	NAT	Amazon	Brazil	1.06012	-51.8168
AMZ54	This	WPI	Wajãpi	Contemporan	NAT	Amazon	Brazil	1.06012	-51.8168
AMZ9	This	WPI	Wajãpi	Contemporan	NAT	Amazon	Brazil	1.06012	-51.8168
AMZ14	This	WPI	Wajãpi	Contemporan	NAT	Amazon	Brazil	1.06012	-51.8168
AMZ43	This	WPI	Wajãpi	Contemporan	NAT	Amazon	Brazil	1.06012	-51.8168
